# Supplementary material for: Top quality blastocyst formation rates in relation to progesterone levels on the day of oocyte maturation in GnRH antagonist IVF/ICSI cycles
Source: PLoS One. 2017 May 17;12(5):e0176482. doi: 10.1371/journal.pone.0176482 (PMC5435161; doi:10.1371/journal.pone.0176482)
Supplement: S1 Table — (XLSX) [file pone.0176482.s001.xlsx]

## Sheet: Sheet1
Code	Center 0=MG, 1=OSR	Gn-Rha induction	age at oocyte retrieval	age man	starting dose FSH	total dose FSH	stimulation days	ANTAGONIST days	endometrium at hCG	E2 at hCG	PROG at hCG	GRoup 1 <1	Group I 1-1,5	GRoup 1,5-2	GRoup 2 -2,5	Group > 2,5	group together	VOLUMe (ml)	semen CONCentration. Pre-tr (M)	semen CONCentration. Post-tr (M)	MOT. PRE-tr	MOT. POST-tr	TMC	N.Oocytes retrieved	POOR (< 4 OVOC)	MET II	MET I	GV	DEG	OVOcytes VITRIF.	n inseminated oocytes	IVF/ICSI	0=IVF; 1=ICSI	n injected oocytes	n used oocytes	DAY 1 (2PN)	2 PN DAY 2	TOT fertilized	FERT RATE %	NUM BLASTO TRANSF	days from PU (ONLY 5)	Num Blasto A transf	Num Blasto B transf	Num Blasto C transf	BLASTO 1 (es 2BB)	BLASTO 2 (es 2BB)	BLASTO 3 (es 2BB)	MORULEs	reason to freeze 1=sovranumerary; 2=OHSS; 3=Prog; 7=PGD/PGS; 8=decapeptyl
POLI0001	0	1	32.6521	40.3507	150	2812.5	17	5	12	8244	1.3	0	1	0	0	0	1	2.5	70	65	50	96	156	27	0			1	8	0		ICSI	1	18	18	14	0	14	77.7778										2
POLI0003	0	0	35.4164	36.7068	200	2800	14	3	9.5	1622	0.754	1	0	0	0	0	0	3.2	90	59	25	97	183.136	22	0	8		1	1	8	12	IVF	0		12	8	0	8	66.6667										2
POLI0005	0	1	34.5041	33.8082	112.5	1237.5	11	5	17	3656	0.426	1	0	0	0	0	0	1.9	51	65	40	90	111.15	9	0			0	0	0	9	IVF	0		9	5	0	5	55.5556										1
POLI0006	0	0	35.189	38.863	150	1350	9	4	15	2150	0.337	1	0	0	0	0	0	3.5	108	43	3.2	92	138.46	7	0			0	0	0	7	IVF	0		7	5	0	5	71.4286										1
POLI0007	0	0	35.5534	39.2274	150	1500	10	5	9	2199	0.672	1	0	0	0	0	0	1.9	86	57	32	98	106.134	7	0			0	0	0	7	IVF	0		7	4	0	4	57.1429										1
POLI0008	0	1	31.274	42.6986	187.5	2100	12	5	10	3651	0.361	1	0	0	0	0	0	0.3	48	25	3.5	91	6.825	7	0	5	2	0	0	0		ICSI	1	5	5	4	0	4	80										2
POLI0009	0	0	35.1808	34.5041	100	1000	10	4	13	819	0.222	1	0	0	0	0	0	5.8	14.8	48	4.6	89	247.776	9	0	7	0	0	2	0		ICSI	1	7	7	5	0	5	71.4286										1
POLI0010	0	0	36.674	38.989	.	.	10	5	14	1586	0.703	1	0	0	0	0	0	3	200	42	20	97	122.22	4	0			1	0	0	3	IVF	0		3	2	0	2	66.6667										1
POLI0012	0	0	36.8849	38.5781	150	1700	11	5	10	1335	0.361	1	0	0	0	0	0	17	200	60	100	98	999.6	9	0			2	0	0	7	IVF	0		7	7	0	7	100										1
POLI0013	0	0	32.7918	37.3589	250	2950	11	5	10.5	2808	2.45	0	0	0	1	0	3	2.5	4.7	19	6	75	35.625	7	0	7	0	0	0	0		ICSI	1	7	7	4	0	4	57.1429										3
POLI0015	0	0	25.8795	42.7945	112.5	900	8	3	12	3540	0.656	1	0	0	0	0	0	0.9	22	30	6	88	23.76	23	0	13	2	2	6	0		ICSI	1	13	13	9	0	9	69.2308										2
POLI0016	0	0	27.1808	41.4027	112.5	2587.5	19	5	10	1210	0.324	1	0	0	0	0	0	1.3	82	58	30	97	73.138	5	0			0	0	0	5	IVF	0		5	4	0	4	80										1
POLI0017	0	0	31.611	34.1233	225	2025	9	4	12	664	0.584	1	0	0	0	0	0	2.6	29	52	15	92	124.384	7	0	7	0	0	0	0		ICSI	1	6	6	6	0	6	100										1
POLI0018	0	1	29.8795	34.4493	150	1150	8	3	9	2478	0.467	1	0	0	0	0	0	2.8	89	59	15	90	148.68	16	0			0	1	0	15	IVF	0		15	11	0	11	73.3333										2
POLI0021	0	1	34.389	36.1342	150	1200	8	4	10	6922	0.785	1	0	0	0	0	0	3.5	30	50	3	90	157.5	16	0	8	6	0	2	0		ICSI	1	8	8	5	0	5	62.5										2
POLI0022	0	0	30.0959	32.6575	150	1725	10	6	10	1254	0.859	1	0	0	0	0	0	1.6	65	49	22	95	74.48	12	0			0	0	0	12	IVF	0		12	7	0	7	58.3333										1
POLI0023	0	1	31.8247	42.5562	150	1500	10	6	15	7181	0.825	1	0	0	0	0	0	3.6	37	32	20	86	99.072	20	0	15	0	2	3	7		ICSI	1	8	8	7	0	7	87.5										2
POLI0024	0	0	32.7397	37.5562	150	1050	7	4	10.5	857	0.424	1	0	0	0	0	0	1	67	35	3	90	31.5	6	0	4	1	1	0	0		ICSI	1	4	4	4	0	4	100										1
POLI0026	0	0	37.137	41.4521	125	1125	9	5	11	1539	0.239	1	0	0	0	0	0	3.7	38	63	3.5	98	228.438	10	0			0	0	0	10	IVF	0		10	5	0	5	50										1
POLI0029	0	0	39.9973	40.8411	.	.	13	6	8	3381	1.29	0	1	0	0	0	1	4	41	51	30	98	199.92	8	0			0	0	0	8	IVF	0		8	8	0	8	100										1
POLI0030	0	1	39.3068	36.5178	225	2250	10	6	13	707	3.934	0	0	0	0	1	4	5.6	5.9	40	14	90	201.6	7	0	7	0	0	0	0		ICSI	1	7	7	4	0	4	57.1429										3
POLI0035	0	0	29.5014	29.1288	75	1425	12	4	15	3012	0.691	1	0	0	0	0	0	2.5	63	73	6	98	178.85	17	0	9		0	0	9	8	IVF	0		8	6	0	6	75										2
POLI0036	0	0	32.9151	47.0301	112.5	1725	12	3	8.5	3884	0.567	1	0	0	0	0	0	1.5	65	40	16	89	53.4	7	0	7	0	0	0	0		ICSI	1	7	7	5	0	5	71.4286										1
POLI0039	0	0	37.7096	41.5507	.	.	8	5	8.5	2094	1.23	0	1	0	0	0	1	5.7	39	64	2.2	94	342.912	12	0	11	0	1	0	0		ICSI	1	11	11	10	0	10	90.9091										1
POLI0040	0	0	40.8986	47.611	300	2700	9	5	9	2272	0.851	1	0	0	0	0	0	3.5	70	42	3.6	88	129.36	9	0	8	0	0	1	0		ICSI	1	8	8	5	0	5	62.5										1
POLI0041	0	0	33.1589	32.7397	300	600	8	4	10	3AA1	0.638	1	0	0	0	0	0	1	31	41	12	91	37.31	11	0			0	0	0	11	IVF	0		11	9	0	9	81.8182										1
POLI0043	0	0	34.3973	44.6164	225	2025	9	5		2364	1.5	0	0	1	0	0	2	2	90	43	17	94	80.84	13	0			0	0	0	13	IVF	0		13	12	0	12	92.3077										2
POLI0044	0	0	31.8164	37.5068	187.5	1875	10	6	15	1814	0.918	1	0	0	0	0	0	3	200	25	25	96	72	9	0			0	0	0	9	IVF	0		9	5	0	5	55.5556										1
POLI0045	0	0	24.6329	28.8027	150	1200	7	3	12	905	0.208	1	0	0	0	0	0	3.5	11	40	7.9	88	123.2	8	0	7	0	1	0	0		ICSI	1	7	7	6	0	6	85.7143										2
POLI0046	0	0	38.3781	37.6192	150	1200	8	4	12	2999	0.458	1	0	0	0	0	0	4	5.3	26	1.5	80	83.2	11	0	8	0	0	3	0		ICSI	1	8	8	7	0	7	87.5										1
POLI0048	0	1	39.5726	36.5452	450	4500	10	5	11.5	1840	1.73	0	0	1	0	0	2	1.6	31	54	10	80	69.12	18	0	16	0	0	2	0		ICSI	1	16	16	12	0	12	75										2
POLI0053	0	0	39.1973	41.7507	225	1800	8	4	9.5	2809	1.68	0	0	1	0	0	2	5.5	38	56	2.4	90	277.2	11	0			0	0	0	11	IVF	0		11	7	0	7	63.6364										1
POLI0056	0	0	39.8055	42.989	150	1650	9	5	8.5	5418	1.13	0	1	0	0	0	1	5	27.8	14	3.8	70	49	16	0	11	0	4	1	0		ICSI	1	11	11	9	0	9	81.8182										2
POLI0059	0	0	34.9918	47.1178	250	2500	10	5	11.5	4246	1.05	0	1	0	0	0	1	1.5	60	50	3.3	98	73.5	9	0			1	0	0	8	IVF	0		8	7	0	7	87.5										1
POLI0060	0	1	33.5014	36.7671	225	2025	9	5	10	3467	1.38	0	1	0	0	0	1	2.1	122	40	36	95	79.8	15	0	13	0	2	0	0		ICSI	1	13	13	13	0	13	100										7
POLI0061	0	0	32.3699	33.6795	150	1200	8	5	12	2776	0.531	1	0	0	0	0	0	3	56	49	10	95	139.65	11	0			1	0	0	10	IVF	0		10	9	0	9	90										2
POLI0063	0	0	34.1918	36.4877	300	1100	11	6	10	1786	1.46	0	1	0	0	0	1	2.2	37	45	9	88	87.12	19	0	12	3	2	2	0		ICSI	1	12	12	9	0	9	75										2
POLI0067	0	0	36.0795	39.8384	200	1400	7	4	11	2223	0.344	1	0	0	0	0	0	5.9	15	10	10	70	41.3	8	0	7	0	1	0	0		ICSI	1	7	7	6	0	6	85.7143	1	5				2AA				1
POLI0069	0	1	35.2932	39.1425	75	900	12	5	13	552	0.46	1	0	0	0	0	0	2	43	39	3.2	90	70.2	13	0	8	0	3	2	0		ICSI	1	8	8	7	0	7	87.5										1
POLI0071	0	0	33.6575	43.5671	150	1050	7	4	21	1878	1.09	0	1	0	0	0	1	7.5	10.7	24	7	85	153	8	0	5	0	2	1	0		ICSI	1	5	5	4	0	4	80										1
POLI0073	0	0	29.5425	36.4932	150	1400	8	5	14		0.742	1	0	0	0	0	0	4	21	48	13	90	172.8	9	0	6	0	3	0	0		ICSI	1	6	6	4	0	4	66.6667										1
POLI0077	0	0	37.5205	44.9534	150	1750	9	6	9	2821	1.14	0	1	0	0	0	1	4	47	44	10	94	165.44	10	0			0	0	0	10	IVF	0		10	6	0	6	60										1
POLI0079	0	0	40.1123	42.6164	150	1200	7	2	10	1014	0.792	1	0	0	0	0	0	1.7	15	33	4	96	53.856	8	0			0	0	0	8	IVF	0		8	8	0	8	100										1
POLI0080	0	0	40.7808	43.2849	225	1800	7	4	9	1363	0.838	1	0	0	0	0	0	2.4	35	40	2.4	95	91.2	7	0			0	0	0	7	IVF	0		7	6	0	6	85.7143										1
POLI0081	0	0	34.0301	31.7863	200	1200	6	3	7	1677	0.995	1	0	0	0	0	0	1.1	72	52	19	98	56.056	6	0			0	0	0	6	IVF	0		6	6	0	6	100										1
POLI0083	0	0	45.9452	46.6329	112.5	1200	9	6	7		2.02	0	0	0	1	0	3	1.6	200	52	16	98	81.536	16	0	9	0	2	5	0		ICSI	1	9	9	8	0	8	88.8889	1	5							1	1
POLI0084	0	0	34.2274	30.337	200	1400	7		10	1795	0.61	1	0	0	0	0	0	3.4	48	79	2.6	92	247.112	8	0			1	0	0		ICSI	1	7	7	7	0	7	100										1
POLI0086	0	0	38.7342	45.3151	350	1150	11	6	9	4097	1.58	0	0	1	0	0	2	2.9	43	70	37	98	198.94	17	0			0	0	0		ICSI	1	17	17	14	0	14	82.3529										2
POLI0087	0	1	38.4521	48.0192	150	1200	8	5	13	5122	0.907	1	0	0	0	0	0	1	131	38	3.4	97	36.86	18	0			1	2	0		ICSI	1	15	15	15	0	15	100										2
POLI0089	0	0	33.6438	36.1151	150	1350	9	6		2100	0.305	1	0	0	0	0	0	4.4	99	62	30	98	267.344	12	0			0	1	0		ICSI	1	11	11	10	0	10	90.9091	1	5				3AA				1
POLI0090	0	0	32.4849	34.4986	150	1350	8	5	6.5		1.23	0	1	0	0	0	1	1.5	23	60	16	95	85.5	12	0	10	1	0	1	0		ICSI	1	10	10	9	0	9	90	1	5				1BB				1
POLI0091	0	0	32.8	34.8137	150	1200	8	5			0.978	1	0	0	0	0	0	1.3	6	58	5	91	68.614	9	0	8	0	1	0	0		ICSI	1	8	8	5	0	5	62.5										1
POLI0092	0	0	33.6658	35.6795	225	1575	7	4	7.5	1600	0.546	1	0	0	0	0	0	1.8	13	58	10	98	102.312	8	0	8	0	0	0	0		ICSI	1	8	8	5	0	5	62.5										1
POLI0093	0	0	31.4849	29.4712	225	1800	8	4	14	1608	0.382	1	0	0	0	0	0	1.5	67	63	40	95	89.775	4	0			0	0	0	4	IVF	0		4	3	0	3	75										1
POLI0094	0	0	34.6466	34.5479	100	1087.5	10	5	10	1557	0.256	1	0	0	0	0	0	1.6	9.4	63	9	90	90.72	5	0	4	0	0	1	0		ICSI	1	4	4	4	0	4	100										4
POLI0096	0	0	32.474	37.1918	250	450	7	4	13	2757	1.29	0	1	0	0	0	1	2.7	27	50	3	98	132.3	11	0			0	0	0	11	IVF	0		11	7	0	7	63.6364										1
POLI0098	0	0	34.1014	34.526	225	2100	9	4	11	1769	2.22	0	0	0	1	0	3	4	13	61	5	97	236.68	13	0	9	1	0	3	0		ICSI	1	9	9	7	0	7	77.7778										2
POLI0099	0	0	34.9945	39.5123	150	1100	8	4	9.4	4519	1.33	0	1	0	0	0	1	0.3	45	29	12	83	7.221	25	0	22	1	1	1	11		ICSI	1	11	11	10	0	10	90.9091										2
POLI0100	0	1	37.3534	39.5699	150	1162.5	9	5	8	6657	0.84	1	0	0	0	0	0	5.4	15	35	1.7	88	166.32	18	0	14	0	3	1	0		ICSI	1	14	14	10	0	10	71.4286										2
POLI0101	0	0	40.0849	34.8411	225	2250	10	5	10	2849	1.36	0	1	0	0	0	1	2.4	92	64	25	97	148.992	14	0			1	0	0	13	IVF	0		13	10	0	10	76.9231										2
POLI0102	0	0	29.0932	39.937	200	1400	7	4	9		0.785	1	0	0	0	0	0	2.5	4.1	63	12	83	130.725	7	0	6	0	1	0	0		ICSI	1	6	6	4	0	4	66.6667										1
POLI0104	0	0	29.1315	34.9041	125	1125	9	4	10		0.556	1	0	0	0	0	0	4.2	69	28	20	85	99.96	14	0	12	0	1	1	0		ICSI	1	12	12	10	0	10	83.3333	1	5				2AB				1
POLI0105	0	1	29.9041	35.6767	225	525	11	6	8.5	3749	0.986	1	0	0	0	0	0	3	70	24	12	91	65.52	26	0	22	0	1	3	11		ICSI	1	11	11	6	0	6	54.5455										2
POLI0107	0	0	36.2795	40.9452	450	1350	9	5	11	1688	1.29	0	1	0	0	0	1	2.3	126	55	21	90	113.85	4	0			0	0	0	4	IVF	0		4	4	0	4	100										1
POLI0108	0	0	37.1096	38.6548	150	1200	8	5	12	2790	0.848	1	0	0	0	0	0	1.7	49	59	14	95	95.285	12	0	11	0	0	1	0		ICSI	1	11	11	10	0	10	90.9091										2
POLI0110	0	0	35.4986	36.4384	150	1725	9		12	2153	0.411	1	0	0	0	0	0	4.4	40	50	12	95	209	8	0	6	0	1	1	0		ICSI	1	6	6	6	0	6	100										1
POLI0112	0	0	34.4959	32.8603	325	775	9	5	11.5	1296	0.821	1	0	0	0	0	0	3	62	54	10	97	157.14	5	0			0	0	0	5	IVF	0		5	5	0	5	100	1	5				2BB				1
POLI0113	0	0	36.9233	42.5041	150	1350	9	6	11	1337	0.566	1	0	0	0	0	0	1.7	47	62	3	98	103.292	4	0			0	0	0	4	IVF	0		4	2	0	2	50										1
POLI0117	0	0	35.9397	39.0986	375	1050	9	5	10	1872	0.768	1	0	0	0	0	0	1.6	8	33	3.5	85	44.88	11	0	11	0	0	0	0		ICSI	1	11	11	7	0	7	63.6364										1
POLI0121	0	0	42.9233	43.4548	150	1800	12	4	12.5		0.336	1	0	0	0	0	0	1.7	78	59	25	98	98.294	12	0			0	1	0	11	IVF	0		11	8	0	8	72.7273	2	5				EARLY BLASTO	2BB			1
POLI0122	0	0	37.9836	41.3507	350	750	8	4	10	2146	0.595	1	0	0	0	0	0	1.1	63	57	34	94	58.938	8	0			0	1	0	7	IVF	0		7	5	0	5	71.4286										1
POLI0123	0	0	38.726	39.7562	250	2000	8	5		2795	1.09	0	1	0	0	0	1	2	43	50	3.1	93	93	16	0	12	2	1	1	0		ICSI	1	12	12	11	0	11	91.6667										2
POLI0124	0	0	37.3753	37.1178	125	1000	8	4	10	796	0.48	1	0	0	0	0	0	2.6	32.8	33	6.5	85	72.93	11	0			1	0	0	10	IVF	0		10	10	0	10	100	1	5				3AB				1
POLI0127	0	0	34.9233	37.6274	150	1350	9	5		715	0.253	1	0	0	0	0	0	2	52	38	20	90	68.4	10	0	8	1	1	0	0		ICSI	1	8	8	5	0	5	62.5										1
POLI0129	0	0	35.8849	34.3479	150	1500	10	6	14	2913	0.874	1	0	0	0	0	0	4	8.9	26	3.8	85	88.4	14	0	8	0	3	3	0		ICSI	1	8	8	6	0	6	75										2
POLI0130	0	0	30.5534	37.3973	150	1650	11	5	10	3923	1.96	0	0	1	0	0	2	1.6	79	55	3.4	94	82.72	11	0			1	0	0	10	IVF	0		10	8	0	8	80										2
POLI0134	0	0	38.874	44.4164	100	700	7	3	10.5		0.483	1	0	0	0	0	0	1.7	79	51	8	97	84.099	12	0			0	0	0		ICSI	1	12	12	10	0	10	83.3333	1	5				3BA				1
POLI0135	0	0	36.789	39.1616	200	1400	7	4	10	1369	0.329	1	0	0	0	0	0	3.5	64	39	4	98	133.77	5	0			0	0	0		ICSI	1	5	5	4	0	4	80										1
POLI0138	0	0	36.6137	46.8301	75	2725	27	6	11	2661	0.423	1	0	0	0	0	0	1.8	120	54	21	95	92.34	14	0			2	2	0		ICSI	1	10	10	8	0	8	80										2
POLI0139	0	1	37.9863	39.7096	225	2025	9	4	9	4003	0.738	1	0	0	0	0	0	3.7	44	43	26	98	155.918	13	0	4		1	1	0	4	IVF	0	7	11	9	0	9	81.8182										2
POLI0140	0	0	33.6384	33.2164	225	1800	8	5	12	2899	0.992	1	0	0	0	0	0	2.9	110	54	14	96	150.336	8	0			1	0	0		ICSI	1	7	7	3	0	3	42.8571										1
POLI0141	0	0	29.7863	36.6274	300	2100	7	4	12	1662	0.897	1	0	0	0	0	0	5	18	23	9	88	101.2	5	0	5	0	0	0	0		ICSI	1	5	5	4	0	4	80										1
POLI0143	0	0	29.7397	34.0932	187.5	1875	10	4	13	3854	0.879	1	0	0	0	0	0	2	93	64	30	93	119.04	13	0			0	0	0		ICSI	1	13	13	13	0	13	100										1
POLI0144	0	0	33.4493	34.5616	112.5	1312.5	10	6	5.5	1946	1.49	0	1	0	0	0	1	1.3	200	50	15	93	60.45	14	0			4	1	0		ICSI	1	9	9	7	0	7	77.7778	1	5				3AA				1
POLI0147	0	0	32.3808	31.4685	225	1650	7	4	12	948	0.566	1	0	0	0	0	0	2.3	82	26	6	90	53.82	6	0			0	0	0		ICSI	1	6	6	5	0	5	83.3333										1
POLI0148	0	0	32.726	31.8137	225	1350	6	2	11	350	0.617	1	0	0	0	0	0	1.5	42	71	10	98	104.37	5	0			0	0	0		ICSI	1	5	5	5	0	5	100										1
POLI0150	0	1	32.8548	33.0548	150	1100	8	5	12	6347	0.833	1	0	0	0	0	0	1.3	32	53	3	98	67.522	8	0	8	0	0	0	0		ICSI	1	8	8	5	0	5	62.5										2
POLI0151	0	0	38.3726	38.9918	225	2250	10	6	11	1577	0.655	1	0	0	0	0	0	0.4	67	61	3	98	23.912	9	0			0	1	0	8	IVF	0		8	6	0	6	75										1
POLI0152	0	0	42.9753	36.5562	225	1575	7	4	10	2012	0.747	1	0	0	0	0	0	1.9	112	56	80	98	104.272	6	0			0	0	0	6	IVF	0		6	5	0	5	83.3333										1
POLI0155	0	0	38.3699	39.8411	150	1500	10	5			1.09	0	1	0	0	0	1	1.3	6.8	42	4.5	90	49.14	13	0	10	0	1	2	0		ICSI	1	10	10	10	0	10	100	2									1
POLI0156	0	0	40.6164	37.0521	150	1750	10	5	9		0.687	1	0	0	0	0	0	3	54	49	15	100	147	20	0			2	3	0	15	IVF	0		15	13	0	13	86.6667										2
POLI0157	0	0	36.2082	34.1068	225	1800	8	4	10	1801	0.24	1	0	0	0	0	0	4	24	47	18	90	169.2	9	0	9	0	0	0	0		ICSI	1	9	9	7	0	7	77.7778										1
POLI0159	0	0	42.6247	41.926	150	1050	7	4	13	1792	2.94	0	0	0	0	1	4	1.6	95	52	22	92	76.544	7	0	5	0	0	2	0		ICSI	1	5	5	4	0	4	80										4
POLI0160	0	0	37.9616	32.737	250	2000	8	3	9	2802	0.618	1	0	0	0	0	0	3.1	49	57	12	97	171.399	7	0			1	0	0	6	IVF	0		6	4	0	4	66.6667										1
POLI0161	0	1	35.7096	42.6795	100	800	8	3	9	2260	0.25	1	0	0	0	0	0	2	74	56	50	96	107.52	10	0			0	0	0	10	IVF	0		10	9	0	9	90										2
POLI0162	0	1	38.0027	37.4575	150	1350	9	4	9.5	3394	0.662	1	0	0	0	0	0	3.5	75	48	8	94	157.92	10	0			0	0	0	10	IVF	0		10	8	0	8	80										2
POLI0166	0	1	36.6274	34.5562	150	1050	7	3	9.6	4264	0.38	1	0	0	0	0	0	2	200	40	5	60	48	26	0	21	1	1	3	9		ICSI	1	12	12	7	0	7	58.3333										2
POLI0167	0	0	33.8822	39.9479	200	2100	9	4	11.5	1154	0.334	1	0	0	0	0	0	2	44	68	30	96	130.56	7	0			0	0	0	7	IVF	0		7	5	0	5	71.4286	1	5				2AB				1
POLI0169	0	0	40.1973	41.3178	300	2100	7	4	10	2104	0.258	1	0	0	0	0	0	2	16	62	20	90	111.6	7	0			0	0	0	7	IVF	0		7	7	0	7	100										1
POLI0170	0	0	35.2849	35.7397	250	550	8	5	14	2983	0.66	1	0	0	0	0	0	2.9	29	34	2	90	88.74	24	0	23	1	0	0	11		ICSI	1	12	12	9	0	9	75										2
POLI0171	0	0	36.4192	45.9945	150	1050	7	3	9	1387	0.689	1	0	0	0	0	0	2.5	210	43	20	100	107.5	14	0			3	0	0	11	IVF	0		11	6	0	6	54.5455	1	5				2CB				1
POLI0172	0	0	37.0274	46.6027	150	1350	8	5	12.5	1753	1.18	0	1	0	0	0	1	2.5	200	40	27	85	85	15	0			5	1	0	9	IVF	0		9	9	0	9	100										2
POLI0173	0	0	41.189	34.8329	150	1200	8	4	12.2	1405	1.71	0	0	1	0	0	2	1.5	114	45	2.4	91	61.425	7	0	6	1	0	0	0		ICSI	1	6	6	6	0	6	100										1
POLI0174	0	1	32.0986	34.9205	150	1650	11	6	10.8	2880	1.47	0	1	0	0	0	1	2.7	65	58	25	98	153.468	12	0			0	1	0	11	IVF	0		11	9	0	9	81.8182										2
POLI0176	0	0	37.8027	34.1562	187.5	1875	10	5	13.4	5756	0.59	1	0	0	0	0	0	5	3.4	33	1.8	90	148.5	18	0	10	0	2	6	0		ICSI	1	10	10	8	0	8	80										2
POLI0177	0	0	33.8082	42.1863	150	1500	9	4	11	3681	0.589	1	0	0	0	0	0	1.6	42	54	11	97	83.808	7	0			0	0	0	7	IVF	0		7	4	0	4	57.1429										1
POLI0178	0	1	34.2685	42.6466	.	.	14	3	12	1572	2.14	0	0	0	1	0	3	1.4	45	60	3	98	82.32	6	0			0	1	0	5	IVF	0		5	4	0	4	80										2
POLI0181	0	0	33.7863	36.2329	150	1350	9	4	8	1102	0.511	1	0	0	0	0	0	1.2	90	50	6	90	54	6	0	5	0	1	0	0		ICSI	1	5	5	5	0	5	100										1
POLI0182	0	1	31.8192	31.5589	150	1200	8	4	12	5628	0.905	1	0	0	0	0	0	6.9	1.8	15	1	98	101.43	21	0	11	2	5	3	0		ICSI	1	11	11	8	0	8	72.7273										2
POLI0183	0	1	37.4986	37.1918	225	1912.5	9	6	15	6997	2.35	0	0	0	1	0	3	2.8	13	33	7	75	69.3	21	0	16	0	3	2	6		ICSI	1	10	10	6	0	6	60										2
POLI0185	0	0	38.8055	39.1644	.	.	8	5		1878	0.881	1	0	0	0	0	0	7	80	35	18	94	230.3	13	0			1	0	0	12	IVF	0		12	9	0	9	75	1	5				2BB				1
POLI0186	0	0	38.9123	51.0767	.	.	8	5	11	3616	0.961	1	0	0	0	0	0	2.6	17	23	6	83	49.634	13	0	13	0	0	0	0		ICSI	1	13	13	11	0	11	84.6154	1	5				2BB				1
POLI0188	0	0	35.1068	40.8466	300	2400	8	5	9	2838	0.501	1	0	0	0	0	0	4.7	42	68	6	98	313.208	9	0			0	0	0	9	IVF	0		9	7	0	7	77.7778										1
POLI0190	0	0	33.8027	30.9616	100	1000	10	4		2194	0.326	1	0	0	0	0	0	1.4	40	27	19	94	35.532	8	0			0	0	0	8	IVF	0		8	7	0	7	87.5	1	5				3AA				1
POLI0191	0	0	33.5123	39.9863	200	2000	8	4	12	1515	0.429	1	0	0	0	0	0	1.9	35.8	14	3.3	80	21.28	8	0	7	1	0	0	0		ICSI	1	7	7	5	0	5	71.4286										1
POLI0192	0	1	37.9425	38.9205	150	1350	9	4	10	1490	1.3	0	1	0	0	0	1	3	18	44	10	90	118.8	16	0			0	0	0	16	IVF	0		16	14	0	14	87.5										2
POLI0193	0	1	36.1068	37.5041	225	1800	8	4	14	1949	0.771	1	0	0	0	0	0	1	100	40	17	95	38	18	0	15	0	2	1	0		ICSI	1	15	15	11	0	11	73.3333										7
POLI0194	0	0	39.589	54.4384	225	1800	7	4	11	1753	0.669	1	0	0	0	0	0	1	72	18	3.2	98	17.64	10	0			0	0	0	10	IVF	0		10	8	0	8	80	1	5				2BA				1
POLI0195	0	1	38.8219	44.4466	112.5	1237.5	11	4		4963	0.767	1	0	0	0	0	0	2.5	19	21	4	87	45.675	7	0	5	0	2	0	0		ICSI	1	5	5	5	0	5	100										2
POLI0197	0	1	25.674	31.1041	100	950	8	3	8.5	3547	0.813	1	0	0	0	0	0	4	100	39	40	95	148.2	21	0			3	1	0	17	IVF	0		17	10	0	10	58.8235										2
POLI0198	0	1	37.5479	43.7123	225	2025	9	5	12	7110	0.745	1	0	0	0	0	0	1.4	81	52	25	98	71.344	19	0			6	0	0	13	IVF	0		13	11	0	11	84.6154										2
POLI0200	0	0	33.3315	34.0685	112.5	787.5	7	3			0.654	1	0	0	0	0	0	2.9	31	55	5.3	89	141.955	12	0	10	0	1	1	0		ICSI	1	10	10	8	0	8	80	1	5				3AA				1
POLI0201	0	1	35.1151	44.5123	150	1200	8	3	10	5830	1.46	0	1	0	0	0	1	3	115	52	38	95	148.2	20	0	7		0	3	0	10	IVF	0	7	17	13	0	13	76.4706										2
POLI0207	0	0	29.3342	34.2384	125	1250	10	5	8		0.548	1	0	0	0	0	0	3.2	84	30	20	90	86.4	12	0			0	0	0	12	IVF	0		12	11	0	11	91.6667	1	5				3AA				1
POLI0215	0	1	34.7918	39.3041	175	1100	11	4		3767	0.68	1	0	0	0	0	0	1.5	10	50	3.4	91	68.25	11	0	10	0	0	1	0		ICSI	1	9	9	6	0	6	66.6667										1
POLI0216	0	1	35.5671	40.0795	175	1075	10	3		3105	0.559	1	0	0	0	0	0	1.8	6.3	49	2.8	98	86.436	12	0	9	0	1	2	0		ICSI	1	9	9	8	0	8	88.8889										2
POLI0220	0	1	30.0712	33.2329	.	.	10	5	10	3000	2.2	0	0	0	1	0	3	3	90	60	25	95	171	5	0	4	0	1	0	0		ICSI	1	4	4	4	0	4	100										7
POLI0221	0	0	39.1041	41.2411	300	2400	8	5	11.7		0.61	1	0	0	0	0	0	4	64	50	2.5	92	184	7	0			0	0	0	7	IVF	0		7	6	0	6	85.7143										1
POLI0222	0	0	33.1671	33.7753	150	1200	8	3	9.5	2842	0.714	1	0	0	0	0	0	1.9	39	75	5	90	128.25	12	0	10	1	0	1	0		ICSI	1	10	10	6	0	6	60										1
POLI0225	0	0	35.0877	37.263	200	1675	8	4	13	2322	0.567	1	0	0	0	0	0	2	55	45	8	87	78.3	12	0	9	0	1	2	0		ICSI	1	9	9	7	0	7	77.7778										1
POLI0227	0	0	40.3644	47.8027	150	1350	9	6	11	3638	1.32	0	1	0	0	0	1	2	58	55	6	91	100.1	9	0			0	1	0	8	IVF	0		8	7	0	7	87.5										1
POLI0230	0	0	31.2795	41.1233	150	1500	9	5	9.5	979	0.686	1	0	0	0	0	0	3.4	3.9	54	2.2	90	165.24	5	0	5	0	0	0	0		ICSI	1	5	5	4	0	4	80										1
POLI0233	0	0	38.2082	34.1233	100	1250	10	6	9	1017	0.488	1	0	0	0	0	0	4	6	13	7	40	20.8	10	0	7	0	3	0	0		ICSI	1	7	7	6	0	6	85.7143										1
POLI0234	0	0	30.9205	36.8356	250	850	12	6	8.5	1623	0.428	1	0	0	0	0	0	3	86	59	10	97	171.69	5	0			0	0	0	5	IVF	0		5	3	0	3	60										1
POLI0236	0	0	36.9726	36.1507	150	1500	10	7		2234	0.577	1	0	0	0	0	0	1.5	100	28	5	80	33.6	11	0	11	0	0	0	0		ICSI	1	11	11	8	0	8	72.7273										1
POLI0237	0	0	33.9233	37.5397	150	2775	17	6	7.5	540	2.15	0	0	0	1	0	3	3.3	46	47	3.7	80	124.08	11	0	10	1	0	0	0		ICSI	1	10	10	9	0	9	90										1
POLI0238	0	0	34.3753	30.9616	.	.	12		6	6139	1.13	0	1	0	0	0	1	6	65	33	30	93	184.14	15	0	11	3	0	1	0		ICSI	1	11	11	7	0	7	63.6364										2
POLI0239	0	0	34.6986	31.2849	225	2850	11		7.7	2565	0.776	1	0	0	0	0	0	4	49	48	22	90	172.8	11	0	9	0	0	2	0		ICSI	1	9	9	9	0	9	100										1
POLI0240	0	0	25.2411	33.0411	225	1800	8	4	13	3181	0.802	1	0	0	0	0	0	3.3	38	56	2.6	88	162.624	13	0	9	0	0	4	0		ICSI	1	9	9	5	0	5	55.5556										1
POLI0241	0	0	25.9151	33.7151	225	2025	9	5	12	6892	1.45	0	1	0	0	0	1	1.7	10	45	4	92	70.38	16	0	9	0	0	7	0		ICSI	1	9	9	7	0	7	77.7778										2
POLI0243	0	1	42.1945	39.9452	200	2200	11	4	12	5063	0.877	1	0	0	0	0	0	2.5	9	40	6	80	80	17	0	13	0	1	3	0		ICSI	1	13	13	9	0	9	69.2308										1
POLI0244	0	0	29.7699	37.4877	300	2400	8	4	14.5	1181	0.505	1	0	0	0	0	0	2.7	33	66	10	90	160.38	6	0	5	0	0	1	0		ICSI	1	5	5	5	0	5	100										7
POLI0246	0	0	37.4822	41.1123	300	500	8	4			0.546	1	0	0	0	0	0	5.2	174	51	8	87	230.724	5	0	4	1	0	0	0		ICSI	1	4	4	4	0	4	100										1
POLI0247	0	0	36.5342	36.3041	300	2400	8	4	10.5	1385	0.926	1	0	0	0	0	0	1	20	50	12	90	45	6	0	6	0	0	0	0		ICSI	1	6	6	5	0	5	83.3333										1
POLI0249	0	0	30.7726	31.4603	200	1600	8	4	10	1788	1.41	0	1	0	0	0	1	2.5	19	60	21	90	135	14	0	6		1	1	0	6	IVF	0	6	12	10	0	10	83.3333	1	5				3AA				1
POLI0250	0	0	33.9288	38.9205	150	1350	9	4	10	4017	1.39	0	1	0	0	0	1	3.5	78	76	56	98	260.68	14	0	11	0	2	1	0		ICSI	1	11	11	9	0	9	81.8182										1
POLI0252	0	0	38.6685	54.7918	150	1750	10	5	11	4518	0.929	1	0	0	0	0	0	2.5	160	21	1.6	87	45.675	15	0	10	0	2	3	0		ICSI	1	10	10	7	0	7	70										2
POLI0253	0	0	32.2082	35.6356	200	2000	10	5	12	2325	0.785	1	0	0	0	0	0	1.4	4.8	29	2.7	85	34.51	6	0	5	1	0	0	0		ICSI	1	5	5	5	0	5	100										1
POLI0254	0	1	35.4959	32.8986	75	937.5	10	6	9	4372	1.23	0	1	0	0	0	1	6.5	45	64	6	98	407.68	12	0			3	0	0	9	IVF	0		9	9	0	9	100										2
POLI0255	0	0	34.0329	34.4274	200	1800	8	5	12	2786	1.07	0	1	0	0	0	1	2.9	62	59	4	97	165.967	10	0			0	0	0	10	IVF	0		10	8	0	8	80	1	5				EARLY BLASTO				1
POLI0256	0	0	33.4411	34.8329	187.5	1312.5	7	4	11	2299	0.483	1	0	0	0	0	0	0.3	14	34	3.5	65	6.63	13	0	12	0	1	0	0		ICSI	1	12	12	11	0	11	91.6667										1
POLI0258	0	0	34.1425	37.0438	450	5400	12		8	1301	1.37	0	1	0	0	0	1	4.9	18	40	19	95	186.2	4	0			0	0	0	4	IVF	0		4	2	0	2	50										1
POLI0262	0	1	24.7397	34.6603	300	750	9	5	11	3279	0.886	1	0	0	0	0	0	2.5	67	44	26	96	105.6	15	0	6	0	3	6	0		ICSI	1	6	6	6	0	6	100										2
POLI0263	0	0	34.0603	36.8877	150	1350	9	4	13	1347	0.317	1	0	0	0	0	0	5	5.9	64	3	98	313.6	8	0	8	0	0	0	0		ICSI	1	8	8	6	0	6	75	1	5				1AC				1
POLI0266	0	0	32.9479	37.7041	300	2100	7	3	13	1920	0.726	1	0	0	0	0	0	5.2	20	65	10	98	331.24	10	0			1	1	0	8	IVF	0		8	8	0	8	100	1	5				3AA				1
POLI0269	0	0	38.7808	38.4521	300	2350	8	4	10	4102	2.52	0	0	0	0	1	4	3.2	110	44	6	93	130.944	8	0			0	0	0	8	IVF	0		8	4	0	4	50										2
POLI0270	0	0	34.8521	38.5041	150	1500	10	5	16	3887	1.08	0	1	0	0	0	1	3.1	68	59	9	97	177.413	18	0			3	3	0	12	IVF	0		12	9	0	9	75										1
POLI0273	0	0	42.1671	41.1973	200	1800	8	4	10	2179	0.742	1	0	0	0	0	0	2.5	54	48	3.9	98	117.6	7	0			0	0	0	7	IVF	0		7	6	0	6	85.7143										2
POLI0274	0	0	32.5808	36.1479	300	2625	8	5	12	2469	0.336	1	0	0	0	0	0	3	32	50	18	90	135	11	0	9	0	2	0	0		ICSI	1	9	9	8	0	8	88.8889	1	5				EARLY BLASTO				1
POLI0275	0	0	35.3342	38.8575	300	2700	10			4282	1.44	0	1	0	0	0	1	4.2	69	40	7	95	159.6	20	0	11		0	1	0	8	IVF	0	11	19	15	0	15	78.9474										2
POLI0277	0	0	41.1288	43.8301	350	750	7	4	10	1559	0.342	1	0	0	0	0	0	4.2	55	67	6.4	95	267.33	13	0			0	0	0	13	IVF	0		13	12	0	12	92.3077										1
POLI0279	0	0	34.5973	34.937	100	800	8	4	14	1996	0.376	1	0	0	0	0	0	4.4	31	60	4.9	98	258.72	17	0	16	1	0	0	0		ICSI	1	16	16	14	0	14	87.5										2
POLI0280	0	0	27.4932	32.6219	150	1500	10	4	10.5	5221	0.558	1	0	0	0	0	0	6.2	67	59	4.2	95	347.51	15	0			3	0	0	12	IVF	0		12	8	0	8	66.6667										2
POLI0281	0	0	28.2411	33.3699	250	1250	9	3	10.5	2973	0.766	1	0	0	0	0	0	5	80	45	6	96	216	8	0			0	0	0	8	IVF	0		8	6	0	6	75										1
POLI0284	0	0	38.011	41.0877	300	2100	7	4	9	1021	0.579	1	0	0	0	0	0	2	80	56	3.4	94	105.28	6	0			0	0	0	6	IVF	0		6	6	0	6	100										1
POLI0285	0	0	41.2986	38.1507	300	2400	8	5		3281	0.891	1	0	0	0	0	0	3.3	65	51	22	97	163.251	7	0			1	0	0	6	IVF	0		6	6	0	6	100										1
POLI0291	0	0	34.1616	45.1671	225	1800	8	4	9		0.686	1	0	0	0	0	0	2.1	9.3	50	10	90	94.5	11	0	8	1	0	2	0		ICSI	1	8	8	7	0	7	87.5	1	5				3AA				1
POLI0293	0	0	28.737	36.1644	150	1350	9	5	12	5125	1.91	0	0	1	0	0	2	1.5	47	50	25	95	71.25	22	0			3	1	0	18	IVF	0		18	12	0	12	66.6667										2
POLI0294	0	0	33.8082	31.4356	150	1500	10	6	11.5	2105	0.799	1	0	0	0	0	0	1.8	148	50	5	90	81	9	0			0	0	0	9	IVF	0		9	8	0	8	88.8889										1
POLI0295	0	0	33.7699	37.3589	350	850	8	4			1.02	0	1	0	0	0	1	2.6	27	49	16	95	121.03	12	0	8	2	1	1	0		ICSI	1	8	8	7	0	7	87.5										1
POLI0298	0	0	38.2082	43.2603	250	1075	9	6	12	1656	0.415	1	0	0	0	0	0	0.8	46	28	21	80	17.92	13	0	8	0	1	4	0		ICSI	1	8	8	6	0	6	75										1
POLI0301	0	0	33.2384	35.2521	225	1800	8	5	10	2983	0.913	1	0	0	0	0	0	3	4.8	50	3.8	70	105	16	0	13	0	0	3	0		ICSI	1	13	13	8	0	8	61.5385										2
POLI0302	0	1	36.8192	43.1342	150	1350	9	6	13	2656	0.531	1	0	0	0	0	0	3.6	27	58	7	92	192.096	24	0	9		2	2	9	11	IVF	0		11	7	0	7	63.6364										2
POLI0303	0	0	34.7918	32.9616	250	3100	11	4	10	2741	0.663	1	0	0	0	0	0	6.3	21	62	17	90	351.54	11	0	9	1	1	0	0		ICSI	1	9	9	8	0	8	88.8889										1
POLI0304	0	1	40.8	35.7151	300	2700	9	3	8.5	4361	0.644	1	0	0	0	0	0	2	42	40	7	94	75.2	17	0			2	1	0	14	IVF	0		14	12	0	12	85.7143										2
POLI0305	0	0	39.8466	54.4411	150	1500	10	5			0.753	1	0	0	0	0	0	1.4	81	40	3.2	95	53.2	8	0			0	0	0	8	IVF	0		8	5	0	5	62.5										1
POLI0306	0	0	41.3945	39.9178	450	1350	12	4	11	1078	0.425	1	0	0	0	0	0	0.5	63	60	12	94	28.2	4	0			0	0	0	4	IVF	0		4	3	0	3	75										4
POLI0308	0	0	40.5096	45.2767	225	2550	10	5	10	2679	1.43	0	1	0	0	0	1	2.9	72	54	6	92	144.072	13	0	11	2	0	0	0		ICSI	1	11	11	11	0	11	100										2
POLI03AA	0	0	39.5562	38.7808	225	2025	9	5	12	4017	1.35	0	1	0	0	0	1	7.4	20	69	18	98	500.388	18	0			3	0	0	15	IVF	0		15	13	0	13	86.6667										2
POLI0313	0	0	42.3397	39.7918	200	1800	9	5	12	4001	1.07	0	1	0	0	0	1	1.8	93	54	7	95	92.34	14	0	11	0	1	2	0		ICSI	1	11	11	11	0	11	100										1
POLI0316	0	1	40.7836	43.1753	200	1787.5	9	4	9.5	8478	0.932	1	0	0	0	0	0	4	3.2	49	5	90	176.4	32	0	23	0	5	4	11		ICSI	1	12	12	11	0	11	91.6667										1
POLI0317	0	1	35.3808	45.0904	150	1200	8	4	8	2349	0.925	1	0	0	0	0	0	4.3	12.8	45	3	90	174.15	41	0	11		4	7	11	19	IVF	0		19	14	0	14	73.6842										2
POLI0319	0	1	38.0877	38.863	150	2100	12	5	13	5203	0.806	1	0	0	0	0	0	0.5	12	30	4.1	80	12	17	0	12	0	4	1	0		ICSI	1	12	12	9	0	9	75										2
POLI0322	0	0	40.737	46.7534	250	1500	6	3	10		0.597	1	0	0	0	0	0	1.3	12	59	4	98	75.166	11	0	9	0	1	1	0		ICSI	1	9	9	8	0	8	88.8889	1	5				3AB				1
POLI0323	0	1	42.4877	48.5041	450	1350	8	5	9	688	1.13	0	1	0	0	0	1	1	14.6	31	2.8	60	18.6	12	0	9	0	1	2	0		ICSI	1	9	9	5	0	5	55.5556										2
POLI0325	0	0	35.7288	37.5014	200	2050	9	4	8	2523	0.731	1	0	0	0	0	0	5.6	90	38	8	99	210.672	11	0			0	0	0	11	IVF	0		11	8	0	8	72.7273										1
POLI0331	0	1	39.8082	43.7507	187.5	1875	10	6	14.5	8003	1.76	0	0	1	0	0	2	4	71	57	30	98	223.44	18	0			0	2	0	16	IVF	0		16	12	0	12	75										2
POLI0332	0	0	32.7726	33.7562	250	850	9	5	13	2626	0.734	1	0	0	0	0	0	1.3	200	59	35	98	75.166	14	0			0	2	0	12	IVF	0		12	10	0	10	83.3333										2
POLI0333	0	0	38.0877	43.6685	225	2025	9	4	8.5	2292	0.882	1	0	0	0	0	0	6.2	76	48	8.2	85	252.96	11	0			0	0	0	11	IVF	0		11	9	0	9	81.8182										1
POLI0335	0	0	37.3616	40.6877	112.5	1012.5	9	5	7.5	3079	1.74	0	0	1	0	0	2	5.2	20	60	27	90	280.8	25	0	23	0	0	2	13		ICSI	1	10	10	6	0	6	60										2
POLI0336	0	1	32.3205	42.1068	200	500	9	4	11	3986	1.76	0	0	1	0	0	2	1.9	11	26	3.9	81	40.014	12	0	7	0	4	1	0		ICSI	1	7	7	5	0	5	71.4286										2
POLI0338	0	0	32.5425	33.726	150	1425	8	4	7.5	4573	1.41	0	1	0	0	0	1	3.3	54	59	30	91	177.177	12	0	12	0	0	0	0		ICSI	1	12	12	9	0	9	75										2
POLI0339	0	0	36.263	41.0466	100	1550	12	7	12.5	2633	1.17	0	1	0	0	0	1	1.8	43	60	16	97	104.76	10	0			1	0	0	9	IVF	0		9	9	0	9	100										1
POLI0342	0	0	32.3315	34.3781	150	1200	8	3	14	2710	0.604	1	0	0	0	0	0	2	8	50	5	90	90	11	0	9	0	2	0	0		ICSI	1	7	7	7	0	7	100										1
POLI0344	0	0	35.0849	36.389	375	825	8	4	10	1603	0.441	1	0	0	0	0	0	3	10.7	37	7	88	97.68	6	0	6	0	0	0	0		ICSI	1	6	6	6	0	6	100										1
POLI0345	0	0	39.0712	42.1315	250	2500	10	6	8	2878	1.42	0	1	0	0	0	1	2.8	81	46	15	94	121.072	12	0			1	1	0	10	IVF	0		10	9	0	9	90										2
POLI0346	0	0	39.5616	42.6219	225	1800	8	4	7.5	2730	1.6	0	0	1	0	0	2	2.2	30	76	10	90	150.48	9	0	7	0	1	1	0		ICSI	1	7	7	6	0	6	85.7143										2
POLI0347	0	0	30.6219	34.8329	112.5	1612.5	13	6	11	1807	0.267	1	0	0	0	0	0	1.2	61	63	16	97	73.332	4	0			0	0	0	4	IVF	0		4	4	0	4	100										1
POLI0348	0	0	31.2329	35.4438	150	1200	8	3	10	2433	0.344	1	0	0	0	0	0	1.3	100	50	10	94	61.1	7	0			0	0	0	7	IVF	0		7	4	0	4	57.1429										1
POLI0355	0	0	31.8384	34.6986	150	1500	10	5	13	5139	1.83	0	0	1	0	0	2	1	39	72	32	98	70.56	12	0			1	1	0	10	IVF	0		10	9	0	9	90										2
POLI0356	0	0	40.1123	41.8712	250	2250	9	5	10		4.29	0	0	0	0	1	4	2.8	120	50	2.5	96	134.4	23	0	18	1	3	1	0		ICSI	1	18	18	16	0	16	88.8889										3
POLI0358	0	1	38.5068	45.1425	150	1650	11	6	13	1273	1.45	0	1	0	0	0	1	2.7	73	43	40	80	92.88	22	0	15	2	0	5	0		ICSI	1	15	15	11	0	11	73.3333										2
POLI0359	0	0	38.8685	45.5041	100	1350	11	5	13	1230	1.37	0	1	0	0	0	1	2.1	22	47	3.2	90	88.83	15	0	13	1	0	1	0		ICSI	1	13	13	10	0	10	76.9231										1
POLI0360	0	0	39.3945	42.3699	125	1000	8	4		1678	0.562	1	0	0	0	0	0	2.5	12	41	15	93	95.325	15	0	12	0	2	1	0		ICSI	1	12	12	10	0	10	83.3333										2
POLI0362	0	0	31.1151	31.7562	150	1725	9	6	10	2985	0.983	1	0	0	0	0	0	1.2	28	57	7	90	61.56	10	0	9	0	1	0	0		ICSI	1	9	9	9	0	9	100										1
POLI0366	0	1	33.3589	38.5479	112.5	1012.5	9	5		1793	0.86	1	0	0	0	0	0	2	14	35	3.4	94	65.8	11	0	9	0	2	0	0		ICSI	1	9	9	7	0	7	77.7778										2
POLI0367	0	1	27.1671	36.7425	125	1250	10	5		8454	0.637	1	0	0	0	0	0	1.5	98	51	3	98	74.97	24	0	4		1	8	0	11	IVF	0	4	15	12	0	12	80										2
POLI0369	0	0	35.0274	44.589	.	.	9	5	9	1692	0.849	1	0	0	0	0	0	3.8	26	61	10	98	227.164	5	0			1	0	0	4	IVF	0		4	3	0	3	75										1
POLI0370	0	0	42.7781	38.6822	.	.	10	5	11	4944	1.31	0	1	0	0	0	1	1.7	130	46	53	98	76.636	13	0			0	0	0	13	IVF	0		13	11	0	11	84.6154										2
POLI0371	0	0	32.6685	42.2137	225	1800	8	3	8		0.439	1	0	0	0	0	0	5.3	31	58	3	89	273.586	6	0	6	0	0	0	0		ICSI	1	6	6	6	0	6	100	1	5				2BB				1
POLI0372	0	0	39.2055	40.6438	225	2025	9	5		2540	0.76	1	0	0	0	0	0	1	90	48	10	90	43.2	13	0	12	0	1	0	0		ICSI	1	12	12	8	0	8	66.6667										2
POLI0373	0	0	43.7315	43.1863	150	1575	9	5	11		0.53	1	0	0	0	0	0	1.8	42	52	9	97	90.792	16	0	10	0	5	1	0		ICSI	1	10	10	9	0	9	90	2	5							2	1
POLI0374	0	0	33.3315	39.537	300	2700	9	4	11		1.18	0	1	0	0	0	1	2.8	6.5	51	8	80	114.24	10	0	8	1	0	1	0		ICSI	1	8	8	6	0	6	75										1
POLI0375	0	1	38.8685	57.7288	200	2050	12	7	11	2360	0.658	1	0	0	0	0	0	1.6	1.7	29	1.8	88	40.832	16	0	15	1	0	0	8		ICSI	1	7	7	6	0	6	85.7143										1
POLI0382	0	0	35.9233	33.6027	112.5	1237.5	10	4	8		0.594	1	0	0	0	0	0	3.5	97	62	25	98	212.66	12	0			1	0	0	11	IVF	0		11	9	0	9	81.8182										1
POLI0384	0	0	33.2493	31.6849	150	1200	8	5	9	2230	0.675	1	0	0	0	0	0	3.7	75	59	25	95	207.385	8	0			0	0	0	8	IVF	0		8	4	0	4	50										1
POLI0385	0	0	33.9479	32.3836	187.5	1312.5	7	4	10	919	0.207	1	0	0	0	0	0	6	42	50	25	97	291	9	0	5	0	4	0	0		ICSI	1	4	4	4	0	4	100										1
POLI0387	0	0	41.2685	47.3288	.	.	10	4	12.5	1285	0.318	1	0	0	0	0	0	1.9	5.7	42	4.3	80	63.84	5	0	5	0	0	0	0		ICSI	1	5	5	5	0	5	100										1
POLI0388	0	0	34.7753	34.4959	.	.	11	4			0.904	1	0	0	0	0	0	2.2	77	38	12	91	76.076	8	0	6	2	0	0	0		ICSI	1	6	6	5	0	5	83.3333	1	5				2BB				1
POLI0390	0	0	27.9342	38.611	150	2100	14	6	12	3561	4.18	0	0	0	0	1	4	3	2.7	41	2	88	108.24	15	0	11	4	0	0	0		ICSI	1	11	11	9	0	9	81.8182										3
POLI0391	0	1	29.2795	42.3014	100	900	9	4	10	5384	0.763	1	0	0	0	0	0	1.1	57	49	45	97	52.283	13	0			1	0	0	12	IVF	0		12	11	0	11	91.6667										2
POLI0396	0	0	36.7671	35.6192	300	2700	9	4	9.5		1.75	0	0	1	0	0	2	2.6	23	43	14	78	87.204	8	0	5	0	1	2	0		ICSI	1	5	5	3	0	3	60										2
POLI0399	0	1	31.4164	39.0904	150	1350	9	5	11	5318	0.778	1	0	0	0	0	0	3	52	76	4.9	98	223.44	15	0	11	1	0	3	0		ICSI	1	11	11	10	0	10	90.9091										2
POLI0400	0	0	34.4575	34.8849	150	1500	9	5	11	2751	1.21	0	1	0	0	0	1	0.9	41	62	10	97	54.126	21	0	4		3	3	0	11	IVF	0	4	15	8	0	8	53.3333										2
POLI0406	0	0	38.7151	44.8055	200	1200	6	2	8.5	1393	0.424	1	0	0	0	0	0	4.2	62	50	3.1	87	182.7	4	0	3	0	1	0	0		ICSI	1	3	3	2	0	2	66.6667										1
POLI0408	0	0	32.7616	36.7945	150	1200	8	5	12	4007	0.603	1	0	0	0	0	0	3.4	21	71	3.7	98	236.572	13	0	9	0	0	4	0		ICSI	1	9	9	7	0	7	77.7778										2
POLI0410	0	0	36.6329	36.2712	150	2400	10	5	10	3250	0.873	1	0	0	0	0	0	1.5	30	11	1	80	13.2	13	0	9	0	4	0	0		ICSI	1	9	9	8	0	8	88.8889										1
POLI0412	0	1	41.8164	40.4384	150	1200	8	6			1.53	0	0	1	0	0	2	1	115	52	15	95	49.4	21	0	10	1	6	4	0		ICSI	1	10	10	10	0	10	100										2
POLI0414	0	0	36.9233	39.5315	300	2062.5	8	3	9	2866	0.569	1	0	0	0	0	0	2.7	17.4	16	2.9	90	38.88	19	0	14	4	0	1	0		ICSI	1	14	14	10	0	10	71.4286										2
POLI0417	0	0	32.3123	36.9205	187.5	1750	9	5			0.734	1	0	0	0	0	0	3.3	58	57	13	98	184.338	9	0			1	0	0	8	IVF	0		8	6	0	6	75										1
POLI0418	0	0	36.7425	38.4795	200	2450	10	5	12	1692	3.23	0	0	0	0	1	4	2.5	130	13	3	83	26.975	16	0	10	1	2	3	0		ICSI	1	10	10	6	0	6	60										3
POLI0420	0	0	33.8712	41.4658	450	2850	15	6	9.5	2599	0.567	1	0	0	0	0	0	4.8	51	47	18	90	203.04	10	0	10	0	0	0	0		ICSI	1	10	10	7	0	7	70										2
POLI0424	0	0	34.8521	35.9863	150	1350	9	5	11	3260	0.523	1	0	0	0	0	0	1.7	36	30	8	95	48.45	9	0			1	0	0	8	IVF	0		8	8	0	8	100	1	5				3AA				1
POLI0427	0	0	41.0164	45.0192	200	1600	8	4	11	2977	0.883	1	0	0	0	0	0	2	61	48	2.6	97	93.12	20	0			2	1	0	17	IVF	0		17	14	0	14	82.3529										2
POLI0428	0	0	30.7151	31.1452	100	1200	9	6	10	2640	1.19	0	1	0	0	0	1	1	50	50	25	99	49.5	9	0			0	0	0	9	IVF	0		9	9	0	9	100										1
POLI0429	0	1	34.9178	36.4137	112.5	1237.5	11	6	8	2028	1.56	0	0	1	0	0	2	1.7	0	45	80	98	74.97	15	0			2	2	0	11	IVF	0		11	10	0	10	90.9091										2
POLI0432	0	0	35.5726	31.7041	150	1200	8	5	14		1.39	0	1	0	0	0	1	4.1	15	50	3	95	194.75	12	0	7	0	2	3	0		ICSI	1	7	7	7	0	7	100										1
POLI0434	0	0	33.7288	42.2877	300	700	7	3	12	1684	0.459	1	0	0	0	0	0	0.3	50	30	2	80	7.2	10	0	9	0	1	0	0		ICSI	1	9	9	9	0	9	100	1	5				EARLY BLASTO				1
POLI0435	0	0	33.9781	42.537	200	1800	9	5	12		0.358	1	0	0	0	0	0	1.2	94	37	29	98	43.512	10	0			0	0	0	10	IVF	0		10	8	0	8	80	1	5				EARLY BLASTO				1
POLI0436	0	0	32.6548	40.3863	250	1700	12	4	7	2759	0.788	1	0	0	0	0	0	4.3	94	48	24	98	202.272	22	0	9		2	1	9	10	IVF	0		10	10	0	10	100										2
POLI0437	0	0	31.126	31.5014	187.5	2062.5	11	4	12	2286	0.383	1	0	0	0	0	0	1.5	118	50	3.2	96	72	13	0			1	0	0	12	IVF	0		12	10	0	10	83.3333	1	5				2AB				1
OSR1	1	0	36.5534	34.0301	.	.	10	6	12.5	3197	2.5	0	0	0	0	1	4	2	7	7	30	60	8.4	11	0	8			3			ICSI	1	8	8	7	0	7	87.5	0	0								3
OSR2	1	.	30.0329	32.7452	225	2775	12	7	14	2032	0.5	1	0	0	0	0	0	2	70	80	70	80	128	18	0	11				5	7	IVF	0	6	13	11	0	11	84.6154	0	0								2
OSR3	1	0	22.0438	32.8027	150	1500	9	3	12	2819	1	0	1	0	0	0	1	4	20	30	60	60	72	30	0	16		5	4		5	IVF	0	8	13	8	0	8	61.5385	0	0								2
OSR4	1	0	30.0055	40.9534	150	1350	9	4	12	2311	0.9	1	0	0	0	0	0	4	60	100	60	70	280	21	0	8		5	1		7	IVF	0	8	15	11	0	11	73.3333	0	0								2
OSR5	1	0	38.5397	41.8932	200	1800	9	5	12	2955	1.3	0	1	0	0	0	1	1.5	70	60	35	45	40.5	12	0	7			1		4	IVF	0	7	11	6	0	6	54.5455	0	0								2
OSR6	1	0	38.7041	35.9808	225	2025			11	4924	2.4	0	0	0	1	0	3	3.5	30	30	55	65	68.25	7	0	2		2			3	IVF	0	2	5	3	0	3	60	0	0								3
OSR7	1	0	38.6027	37.7315	225	2025	9	5	11	2852	1.5	0	0	1	0	0	2	3	35	50	35	50	75	8	0	5					3	IVF	0	5	8	3	0	3	37.5	1	5				3BB				1
OSR8	1	1	33.5425	37.4466	112	1208				5161	1.5	0	0	1	0	0	2	3	50	25	40	45	33.75	26	0	18		2	2	12	4	IVF	0	6	10	3	0	3	30	0	0								2
OSR9	1	0	32.3644	35.9452	100	450	12		9	1741	1.2	0	1	0	0	0	1	4	10	15	40	50	30	12	0	12						ICSI	1	8	8	8	0	8	100	1	5				3AB
OSR10	1	0	38.4822	50.3863	300	2700	9	4	9.6	2785	1.5	0	0	1	0	0	2	2	20	15	20	25	7.5	10	0	4	1	1	4			ICSI	1	5	5	5	0	5	100	2	5				2BB
OSR11	1	0	34.8192	35.2822	.	.			11	3014	1.2	0	1	0	0	0	1	2.5	50	70	50	60	105	14	0	10					4	IVF	0	8	12	10	0	10	83.3333	1	5				3AB				1
OSR12	1	0	32.6329	33.6959	100	1150			10	2430	2	0	0	0	1	0	3	3	40	45	45	50	67.5	14	0	9			1		4	IVF	0	6	10	8	0	8	80	0	0								2
OSR13	1	0	36.8466	38.7342	150	1350			10	2266	0.8	1	0	0	0	0	0	3	5	6	25	30	5.4	6	0	4			2			ICSI	1	4	4	4	0	4	100	2	5
OSR14	1	.	43.4466	40.4411	225	2475			12	3023	1.3	0	1	0	0	0	1	5	60	70	55	65	227.5	20	0	10	1		4		5	IVF	0	11	16	12	0	12	75	0	0
OSR15	1	1	37.0548	36.1671	112	3064.5			12	2361	1.3	0	1	0	0	0	1	1.5	40	25	60	65	24.375	14	0	8	1				5	IVF	0	8	13	10	0	10	76.9231	0	0
OSR16	1	0	31.6082	30.9726	150	1725			7.3	1050	0.9	1	0	0	0	0	0	1	40	20	50	55	11	13	0	5		1	2		5	IVF	0	5	10	5	0	5	50	1	5				3BB				1
OSR17	1	0	36.189	41.0822	.	.			11	2358	0.8	1	0	0	0	0	0	3	20	25	50	65	48.75	10	0	8		2				ICSI	1	8	8	8	0	8	100	2	5				2BB	2BB
OSR18	1	0	36.3945	42.8932	150	1425			9	1623	0.6	1	0	0	0	0	0	3.5	15	20	30	35	24.5	14	0	10	1	3				ICSI	1	11	11	9	0	9	81.8182	2	5				2BC	2BC
OSR19	1	0	30.1616	42.7836	150	2025			9	844	1.6	0	0	1	0	0	2	2	30	40	25	25	20	5	0	5						ICSI	1	5	5	5	0	5	100	1	5				3AA				2
OSR20	1	1	35.3397	33.4164	.	.			13	1499	1.7	0	0	1	0	0	2	3	25	20	30	35	21	12	0	11			1			ICSI	1	11	11	7	0	7	63.6364	0	0								2
OSR21	1	0	42.6685	45.4603	225	1800			10.8	919	0.7	1	0	0	0	0	0	1.5	40	50	40	45	33.75	5	0	5						ICSI	1	5	5	5	0	5	100	1	5				3AA
OSR22	1	0	35.8712	38.4603	450	4950			8	2778	2.2	0	0	0	1	0	3	3	50	20	15	25	15	15	0	12		2	1			ICSI	1	12	12	8	0	8	66.6667	1	5				2BB
OSR23	1	0	34.7863	44.0301	150	1350			9	1818	0.6	1	0	0	0	0	0	3	50	60	60	65	117	9	0	5					4	IVF	0	5	9	7	0	7	77.7778	1	5				3AA				1
OSR24	1	1	36.2712	38.8247	.	.			11	2179	1.2	0	1	0	0	0	1	7	25	70	50	70	343	5	0	4	1					ICSI	1	5	5	4	0	4	80	0	0
OSR25	1	0	40.3836	51.1863	225	2475			4.5	1868	1.8	0	0	1	0	0	2	3	10	10	25	30	9	18	0	17		1				ICSI	1	14	14	10	0	10	71.4286	3	5				3BB	3BB
OSR26	1	1	36.9699	36.874	450	4050			10	2759	2.1	0	0	0	1	0	3	2.5	80	70	40	50	87.5	14	0	6	3	4	2			ICSI	1	9	9	6	0	6	66.6667	0	0								3
OSR27	1	0	33.5836	35.2849	225	2025			11	1314	0.4	1	0	0	0	0	0	3	25	35	50	55	57.75	6	0	4					2	IVF	0	4	6	4	0	4	66.6667	1	5				3BB
OSR28	1	1	32.1123	35.9096	150	1650			8	5945	1.8	0	0	1	0	0	2	1	50	25	35	55	13.75	14	0	5		4			5	IVF	0	5	10	4	0	4	40	0	0								2
OSR29	1	0	31.6685	32.4904	300	3300			11	1576	2	0	0	0	1	0	3	3	25	40	40	50	60	12	0	9	1	1	1			ICSI	1	10	10	9	0	9	90	1	5				3BB				3
OSR30	1	1	36.2575	38.7068	150	1725			13	2645	12.7	0	0	0	0	1	4	3	20	30	15	25	22.5	17	0	15			2			ICSI	1	15	15	12	0	12	80	0	0								3
OSR31	1	0	36.0795	41.5342	.	.			11.5	2094	1.5	0	0	1	0	0	2	4	20	55	50	60	132	7	0	7						ICSI	1	7	7	2	0	2	28.5714	0	0								4
OSR32	1	.	37.5178	39.4603	150	1500			7.8	5323	1.6	0	0	1	0	0	2	3	5	6	50	50	9	24	0	16			5			ICSI	1	16	16	8	0	8	50
OSR33	1	0	32.7863	37.0493	150	2475			9	3727	1.3	0	1	0	0	0	1	3	20	15	50	55	24.75	19	0	14	3		2			ICSI	1	14	14	10	0	10	71.4286	0	0
OSR34	1	1	34.1781	35.8904	.	.			10	2428	1	0	1	0	0	0	1	2.5	80	100	50	70	175	19	0	8	2	1	2		6	IVF	0	8	14	9	0	9	64.2857	1	5				3AA
OSR35	1	0	32.9836	34.2082	300	2700			9.4	2042	0.7	1	0	0	0	0	0	3	40	30	50	60	54	12	0	8	2	1	1			ICSI	1	10	10	5	0	5	50	1	5				3AA
OSR36	1	0	38.8274	37.663	150	1650			9	1795	0.4	1	0	0	0	0	0	5	40	50	55	60	150	5	0	5						ICSI	1	5	5	5	0	5	100	1	5				3AA
OSR37	1	0	40.3644	39.7836	.	.			9.8	2699	2.5	0	0	0	0	1	4	3.5	15	25	50	55	48.125	12	0	10		2				ICSI	1	10	10	8	0	8	80
OSR38	1	0	30.7068	36.4329	150	1237			7.6	2324	1.3	0	1	0	0	0	1	1.5	70	80	60	70	84	15	0	10		4	1			ICSI	1	10	10	7	0	7	70	1	5				3BB				1
OSR39	1	0	32.6548	32.3123	100	1000			9	1167	0.5	1	0	0	0	0	0	2	30	20	40	50	20	7	0	7						ICSI	1	7	7	5	0	5	71.4286	1	5						1CC		1
OSR40	1	0	30.6877	36.337	116	1044			13	5313	1.6	0	0	1	0	0	2	3	10	5	30	35	5.25	43	0	29		14		18		ICSI	1	10	10	7	0	7	70	0	0								2
OSR41	1	0	41.3562	46.7808	225	1575				1528	1.2	0	1	0	0	0	1	4	4	6	45	45	10.8	8	0	7	1					ICSI	1	7	7	3	0	3	42.8571	2	5				3AB	1BB
OSR42	1	0	36.8082	42.3671	200	2000			12	2688	1.6	0	0	1	0	0	2	1	35	25	45	55	13.75	9	0	5					4	IVF	0	5	9	5	0	5	55.5556	2	5				2AA	2BC
OSR43	1	0	31.1452	37.3671	112	1844			13	3872	0.9	1	0	0	0	0	0	1.5	10	10	40	50	7.5	19	0	18		1		9		ICSI	1	9	9	9	0	9	100	1	5				3AA
OSR44	1	0	29.6356	38.1534	150	1800				2949	0.8	1	0	0	0	0	0	2	25	25	40	50	25	22	0	13	1	6	2			ICSI	1	13	13	11	0	11	84.6154	0	0								2
OSR45	1	0	24.9671	30.7726	150	2400			10	1188	0.9	1	0	0	0	0	0	4	80	100	60	80	320	7	0	4					3	IVF	0	4	7	4	0	4	57.1429	1	5				3CB				1
OSR46	1	0	24.6959	32.1534	.	.			9	1389	0.5	1	0	0	0	0	0	3	7.5	10	50	70	21	9	0	6	1	1				ICSI	1	7	7	5	0	5	71.4286	1	5				3AA				1
OSR47	1	0	31.5699	35.326	112.5	1950			11	3935	1.7	0	0	1	0	0	2	2.5	20	50	50	70	87.5	17	0	10		3				ICSI	1	10	10	10	0	10	100	1	5				3AA				1
OSR48	1	0	31.0849	#VALUE!	.	.			11	1842	0.8	1	0	0	0	0	0	1	60	40	20	60	24	8	0	6			2			ICSI	1	6	6	6	0	6	100	1	5				3BB				1
OSR49	1	0	36.5315	38.3534	.	.			11	2851	1.1	0	1	0	0	0	1	3.5	70	80	60	75	210	9	0	5					4	IVF	0	5	9	5	0	5	55.5556	0	0								4
OSR50	1	0	39.2	36.463	300	3450			13	1052	2.3	0	0	0	1	0	3	2.5	50	60	50	60	90	5	0	5						ICSI	1	5	5	5	0	5	100	2	5				1CC				1 + 3
OSR51	1	0	37.7753	40.9753	225	2025			10	1694	0.3	1	0	0	0	0	0	1.5	70	80	45	70	84	13	0	9		2				ICSI	1	9	9	6	0	6	66.6667	1	5				3AB				1
OSR52	1	0	38.8849	39.6877	175	1575			10	3102	2.5	0	0	0	0	1	4	3	30	40	20	25	30	15	0	11	1					ICSI	1	12	12	8	0	8	66.6667	0	0								3
OSR53	1	0	35.7589	34.8986	112	1232			10	2467	0.7	1	0	0	0	0	0	3	20	10	30	50	15	12	0	11						ICSI	1	11	11	9	0	9	81.8182	2	5				1CC
OSR54	1	0	41.9781	46.3397	225	2475			12	2898	2	0	0	0	1	0	3	2.5	90	90	30	40	90	10	0	8		2				ICSI	1	8	8	5	0	5	62.5	2	5				1CC
OSR55	1	0	38.8986	43.5068	225	2250			13.1	1325	0.7	1	0	0	0	0	0	4.5	30	40	40	60	108	11	0	3	2		1		5	IVF	0	5	10	3	0	3	30	1	5					2BB			1
OSR56	1	0	34.6301	43.411	225	2700			8.9	1428	0.8	1	0	0	0	0	0	1.5	20	10	30	35	5.25	4	0	4						ICSI	1	4	4	4	0	4	100	0	0								4
OSR57	1	0	38.3397	37.6274	150	1200			11	2625	0.9	1	0	0	0	0	0	3.5	35	50	50	60	105	12	0	6					6	IVF	0	6	12	8	0	8	66.6667	2	5				3BB	3AB			1
OSR58	1	0	36.6438	36.0712	.	.			7.5	1662	0.6	1	0	0	0	0	0	3	25	20	50	60	36	9	0	6	1	1	1			ICSI	1	7	7	6	0	6	85.7143	0	0
OSR59	1	0	32.6767	40.1918	112	1121			11	720	0.8	1	0	0	0	0	0	2	15	20	45	55	22	22	0	13	1	7	1			ICSI	1	12	12	9	0	9	75	0	0
OSR60	1	0	35.4192	51.063	300	2700			9.2	1066	0.5	1	0	0	0	0	0	4	30	35	30	40	56	4	0	3			1			ICSI	1	3	3	3	0	3	100	1	5				3AB				1
OSR61	1	0	41.0411	41.1616	300	2700			7.2	2604	1.2	0	1	0	0	0	1	1	50	40	40	45	18	17	0	10		1			5	IVF	0	10	15	14	0	14	93.3333	1	5				3AA				1
OSR62	1	0	33.326	38.0027	112	1120			7	2413	0.7	1	0	0	0	0	0	2.5	80	70	60	65	113.75	8	0	4					4	IVF	0	4	8	6	0	6	75	0	0								2
OSR63	1	0	30.6795	42.7041	112	748			12	3981	0.9	1	0	0	0	0	0	2.5	50	40	30	50	50	19	0	15			1			ICSI	1	15	15	12	0	12	80	0	0
OSR64	1	0	39.5616	38.863	400	4000			9.4	6435	2.2	0	0	0	1	0	3	1	80	60	60	65	39	19	0	16		3				ICSI	1	16	16	12	0	12	75
OSR65	1	0	30.7671	33.663	.	.				213	0.4	1	0	0	0	0	0	1.5	25	20	45	60	18	6	0	5		1				ICSI	1	5	5	5	0	5	100	2	5				2AB	2BB			1
OSR66	1	0	40.2904	48.6	.	.			6.8	4620	1.6	0	0	1	0	0	2	4	30	50	50	50	100	23	0	7	2	10			4	IVF	0	9	13	9	0	9	69.2308	0	0								2
OSR67	1	0	32.6274	36.337	.	.			7.5	1743	1.1	0	1	0	0	0	1	2	65	80	40	50	80	7	0	1	1	2			3	IVF	0	2	5	4	0	4	80	1	5				2BB				1
OSR68	1	0	35.5014	39.2082	.	.			11.6	1368	2.1	0	0	0	1	0	3	3	40	40	40	60	72	9	0	8		1				ICSI	1	8	8	6	0	6	75	2	5				2BB	2CB
OSR69	1	0	37.137	41.7068	150	900			10.7	530	0.3	1	0	0	0	0	0	2.5	80	60	70	90	135	4	0						4	IVF	0		4	4	0	4	100	0	0
OSR70	1	0	37.8356	37.6904	225	2700			7.3	3588	1.2	0	1	0	0	0	1	2.5	27	20	38	45	22.5	12	0	11		1				ICSI	1	11	11	11	0	11	100	2	5				1BC
OSR71	1	0	36.474	42.7808	150	1236			10	4858	1.1	0	1	0	0	0	1	6	80	100	40	50	300	16	0	14		1	1			ICSI	1	14	14	10	0	10	71.4286	0	0								2
OSR72	1	0	40.2877	38.6767	225	1536			8	2607	1.4	0	1	0	0	0	1	4	60	50	50	60	120	20	0	12	1	2		6	5	IVF	0	7	12	7	0	7	58.3333	0	0								2
OSR73	1	0	31.3233	34.6849	150	1275			10	2546	1.3	0	1	0	0	0	1	3	30	30	40	50	45	15	0	10		5				ICSI	1	10	10	6	0	6	60	1	5				2BB
OSR74	1	0	32.337	36.3452	150	1086			9.2	2806	1	0	1	0	0	0	1	3	15	20	25	30	18	16	0	13		3				ICSI	1	13	13	8	0	8	61.5385	2	5				2BB	2BB
OSR75	1	0	33.1699	36.6548	225	4275			7.9	670	3.9	0	0	0	0	1	4	3	20	30	30	40	36	16	0	12		3	1			ICSI	1	12	12	11	0	11	91.6667	0	0								3
OSR76	1	0	35.4822	50.411	112	2472			8.2	713	2.1	0	0	0	1	0	3	4.5	10	15	30	30	20.25	7	0	5			2			ICSI	1	5	5	4	0	4	80	0	0								3
OSR77	1	0	36.4219	38.1151	225	2200			10	1034	0.6	1	0	0	0	0	0	5	20	50	20	45	112.5	6	0	6						ICSI	1	6	6	6	0	6	100	2	5				3AB	3BB
OSR78	1	0	32.2548	35.5507	225	2625			14	1052	0.9	1	0	0	0	0	0	3	30	45	45	50	67.5	14	0	6		1	3		4	IVF	0	6	10	6	0	6	60	1	5				2BB				1
OSR79	1	0	36.1534	37.7918	225	2700			12	1855	1.5	0	0	1	0	0	2	4	20	40	40	45	72	15	0	10		2	3			ICSI	1	10	10	7	0	7	70										3
OSR80	1	0	36.6055	35.9945	.	.			11	2373	1.7	0	0	1	0	0	2	2.5	50	60	50	60	90	13	0	6			1		6	IVF	0	6	12	10	0	10	83.3333	2	5				3BB	2BB			1
OSR81	1	0	35.8849	39.2493	225	2625			12	2303	1.9	0	0	1	0	0	2	3.5	20	25	15	15	13.125	11	0	10		1				ICSI	1	10	10	10	0	10	100	1	5				2BB				1
OSR82	1	0	32.0055	32.9699	112.5	1121			8.3	5841	1.5	0	0	1	0	0	2	1.5	15	15	40	50	11.25	46	0	36				26		ICSI	1	10	10	8	0	8	80	0	0
OSR83	1	0	41.6329	42.6959	225	2025			9	2865	1	0	1	0	0	0	1	2	35	25	50	60	30	11	0	10		1				ICSI	1	10	10	8	0	8	80	2	5				3AA	2BB
OSR84	1	0	35.8274	36.5918	300	2850			8	2006	1.8	0	0	1	0	0	2	3	70	90	60	70	189	15	0	9	2	3				ICSI	1	11	11	7	0	7	63.6364										4
OSR85	1	0	37.0192	37.0164	.	.			9	2411	2.3	0	0	0	1	0	3	2	60	40	40	60	48	7	0	6						ICSI	1	6	6	6	0	6	100	2	5				2CC	2BB
OSR86	1	0	38.074	43.5397	300	4050			8	1832	1.1	0	1	0	0	0	1	1.5	35	20	30	40	12	10	0	9			1			ICSI	1	9	9	7	0	7	77.7778	2	5
OSR87	1	0	25.7096	29.7726	.	.			7	1520	1.9	0	0	1	0	0	2	1.5	15	20	30	50	15	9	0	4	3	2				ICSI	1	7	7	3	0	3	42.8571	1	5				2BB				3
OSR88	1	0	35.5616	46.726	150	2025			9	1279	0.7	1	0	0	0	0	0	5	60	100	50	60	300	11	0	6					5	IVF	0	6	11	5	0	5	45.4545	1	5				3AB
OSR89	1	0	36.5068	34.9671	225	2250			10	1048	0.8	1	0	0	0	0	0	3	30	20	60	60	36	8	0	7		1				ICSI	1	7	7	4	0	4	57.1429	1	5				3AA				1
OSR90	1	0	40.6795	44.4438	300	3300			12	3968	1.9	0	0	1	0	0	2	5	45	80	30	40	160	11	0	6					4	IVF	0	6	10	6	0	6	60	2	5								1
OSR91	1	0	39.3397	41.9288	225	3075			12	4598	1.6	0	0	1	0	0	2	3	35	20	40	50	30	9	0	4	1				4	IVF	0	5	9	7	0	7	77.7778	0	0								2
OSR92	1	0	28.2329	26.3534	150	1575			8	1016	0.4	1	0	0	0	0	0	5.5	50	80	40	60	264	6	0	5		1				ICSI	1	5	5	5	0	5	100	1	5				3AA				1
OSR93	1	0	40.3288	37.2082	225	1875			5.8	6033	2.1	0	0	0	1	0	3	2.5	60	50	50	60	75	8	0	8						ICSI	1	8	8	5	0	5	62.5	0	0								2
OSR94	1	0	30.5507	40.4767	.	.			11	1191	0.3	1	0	0	0	0	0	2	20	10	30	40	8	5	0	5						ICSI	1	5	5	4	0	4	80	1	5				1CC
OSR95	1	0	37.2219	41.3068	150	1650			10	1381	0.9	1	0	0	0	0	0	2	15	25	25	25	12.5	13	0	12		1				ICSI	1	12	12	11	0	11	91.6667	1	5				3BC				1
OSR96	1	0	39.8356	37.6411	300	2700			13	2061	4.6	0	0	0	0	1	4	2	40	30	45	60	36	21	0	8	2	4			5	IVF	0	10	15	10	0	10	66.6667	0	0
OSR97	1	0	35.1452	32.8575	150	2325			8	999	2.1	0	0	0	1	0	3	2.5	40	40	40	50	50	9	0	4	1				4	IVF	0	5	9	6	0	6	66.6667	2	5				1CC
OSR98	1	0	38.137	40.8192	.	.			8.5	1747	1.4	0	1	0	0	0	1	2	40	40	40	50	40	5	0	5						ICSI	1	5	5	5	0	5	100	2	5				2BC	2BB
OSR99	1	0	40.3562	52.2548	.	.			7.3	1811	0.9	1	0	0	0	0	0	3	90	100	30	70	210	11	0	10	1					ICSI	1	11	11	10	0	10	90.9091	1	5				3AB
OSR100	1	0	37.9945	39.7973	225	1950			7.6	2009	1.9	0	0	1	0	0	2	0.5	40	50	30	40	10	4	0	2	1	1				ICSI	1	3	3	2	0	2	66.6667	2	5				3BB
OSR101	1	0	35.463	38.7863	225	1725			10.5	2756	0.9	1	0	0	0	0	0	2	30	35	40	45	31.5	9	0	5		1			3	IVF	0	5	8	3	0	3	37.5	2	5				1BB
OSR102	1	0	40.7315	47.1918	150	1500			10	2162	1.7	0	0	1	0	0	2	2	25	35	40	45	31.5	13	0	10		2	1			ICSI	1	10	10	7	0	7	70	2	5				2CC	2CC			1
OSR103	1	0	26.9781	29.6795	150	1200			12	4757	1.6	0	0	1	0	0	2	3	2	5	20	50	7.5	20	0	13		7				ICSI	1	13	13	10	0	10	76.9231	0	0								2
OSR104	1	0	35.8247	39.4192	.	.			13.5	1641	0.6	1	0	0	0	0	0	1.5	70	70	50	70	73.5	4	0	2	2					ICSI	1	4	4	4	0	4	100	1	5				3AA				1+6
OSR105	1	0	34.6575	36.3699	.	.			11	4953	2.05	0	0	0	1	0	3	3	70	90	50	70	189	16	0	8	2				6	IVF	0	10	16	8	0	8	50	0	0								3
OSR106	1	0	38.9534	40.7863	150	1875			9.5	1863	1.6	0	0	1	0	0	2	2	40	30	30	40	24	11	0	8		1	1			ICSI	1	8	8	5	0	5	62.5	2	5				3BB	2AB			1
OSR107	1	0	42.1945	37.7288	75	950			12.5	2892	2	0	0	0	1	0	3	3	60	70	50	75	157.5	10	0	9		1				ICSI	1	9	9	8	0	8	88.8889	2	5				2BB	2BB
OSR108	1	0	28.3836	37.0301	150	1200			10	1312	0.5	1	0	0	0	0	0	1.5	10	15	40	70	15.75	12	0	9		3				ICSI	1	9	9	6	0	6	66.6667	1	5				2BB
OSR109	1	0	36.8521	51.5315	225	2700			9	1910	1.6	0	0	1	0	0	2	2	20	40	30	70	56	14	0	9	1				4	IVF	0	10	14	9	0	9	64.2857	0	0								2
OSR110	1	0	34.9534	41.411	225	2175			11	2724	0.8	1	0	0	0	0	0	4	20	45	50	70	126	7	0	3		1			3	IVF	0	3	6	6	0	6	100	1	5				3AB				1
OSR111	1	0	33.8658	34.5068	150	1350			11	2580	1.3	0	1	0	0	0	1	1.5	5	10	20	40	6	16	0	15		1				ICSI	1	15	15	14	0	14	93.3333	1	5				3AA				1
OSR112	1	0	35.126	38.2795	150	2175			8	1872	1	0	1	0	0	0	1	3	30	60	40	85	153	10	0	6		4				ICSI	1	6	6	6	0	6	100	2	5				2CC	3CC
OSR113	1	0	37.5452	46.3205	.	.			11	1736	1	0	1	0	0	0	1	3	10	10	20	60	18	14	0	7	3	3	1			ICSI	1	10	10	7	0	7	70	1	5				2BB
OSR114	1	0	26.1808	36.6575	.	.			12	1603	1.1	0	1	0	0	0	1	3.5	20	20	25	50	35	10	0	9		1				ICSI	1	9	9	8	0	8	88.8889	1	5				3BB
OSR115	1	0	36.5753	43.8411	.	.			9.5	1190	0.7	1	0	0	0	0	0	3	20	25	15	20	15	7	0	6		1				ICSI	1	6	6	6	0	6	100	1	5				3AA				1
OSR116	1	1	20.0575	44.8849	150	1350			14	2308	1.1	0	1	0	0	0	1	4	5	10	35	40	16	18	0	12		3	1			ICSI	1	12	12	7	0	7	58.3333	0	0								2
OSR117	1	0	33.8082	33.3397	.	.			9	2901	2	0	0	0	1	0	3	2	30	30	20	40	24	11	0	10			1			ICSI	1	9	9	7	0	7	77.7778	0	0								3
OSR118	1	0	32.4219	32.4027	.	.			10	2977	0.9	1	0	0	0	0	0	2	40	60	45	60	72	7	0	6			1			ICSI	1	6	6	6	0	6	100	1	5				2BB				6
OSR119	1	0	33.8356	33.6521	225	1875			11.7	2517	1.9	0	0	1	0	0	2	4	5	10	40	50	20	16	0	16						ICSI	1	16	16	13	0	13	81.25	1	5								3
OSR120	1	0	35.8466	41.1123	375	3495			11	2998	0.9	1	0	0	0	0	0	3	80	100	35	85	255	18	0	15		1	2			ICSI	1	15	15	14	0	14	93.3333	0	0								2
OSR121	1	0	33.1479	35.8658	.	.			8.6	1925	0.5	1	0	0	0	0	0	3	20	15	30	60	27	11	0	8			3			ICSI	1	8	8	4	0	4	50	1	5				2BB
OSR122	1	0	35.3068	37.5781	.	.			10	1440	1.3	0	1	0	0	0	1	3.5	15	20	50	60	42	13	0	12			1			ICSI	1	12	12	10	0	10	83.3333	2	5					3BC	3CC
OSR123	1	0	37.3068	38.2384	225	2250			7.2	2607	1.5	0	0	1	0	0	2	3.5	20	35	40	60	73.5	8	0	4			1		3	IVF	0	4	7	4	0	4	57.1429	2	5				2BC
OSR124	1	0	29.6658	41.3014	.	.			10	1106	0.6	1	0	0	0	0	0	3.5	6	5	35	50	8.75	6	0	5		1				ICSI	1	5	5	5	0	5	100	1	5				1BB				1
OSR125	1	1	31.0712	43.0959	75	450			8.5	4232	1.1	0	1	0	0	0	1	1	50	20	10	25	5	17	0	17						ICSI	1	16	16	13	0	13	81.25	0	0								2
OSR126	1	0	38.6986	38.2466	.	.			10.2	1620	1.1	0	1	0	0	0	1	2.5	20	30	40	50	37.5	10	0	5	1				3	IVF	0	6	9	7	0	7	77.7778	2	5				2BB	3BC
OSR127	1	0	26.1671	34.6712	.	.			8	1048	0.7	1	0	0	0	0	0	2.5	40	60	20	40	60	11	0	7					4	IVF	0	7	11	9	0	9	81.8182	1	5					2BB
OSR128	1	0	37.8438	42.2137	.	.			16	2270	0.8	1	0	0	0	0	0	1.5	60	40	35	45	27	15	0	10					5	IVF	0	10	15	12	0	12	80	1	5				3BC				1
OSR129	1	0	39.4849	39.0767	150	2025			11	6285	1.7	0	0	1	0	0	2	4	30	50	35	45	90	22	0	14		4			4	IVF	0	12	16	13	0	13	81.25	0	0
OSR130	1	0	35.0164	35.8301	.	.			8.6	1758	1.2	0	1	0	0	0	1	2.5	80	60	40	50	75	8	0	4	1				3	IVF	0	5	8	6	0	6	75	1	5				2BB
OSR131	1	0	37.1425	43.6411	225	1950			10	2295	1.2	0	1	0	0	0	1	3	10	15	60	65	29.25	11	0	10		1				ICSI	1	10	10	10	0	10	100	2	5				2BB	1BB
OSR132	1	0	33.2137	40.2986	150	1500			9.5	2191	1.1	0	1	0	0	0	1	1.5	30	40	20	30	18	13	0	9					4	IVF	0	9	13	7	0	7	53.8462
OSR133	1	0	39.4932	40.9178	225	1800			10	2437	1.1	0	1	0	0	0	1	3	30	30	50	55	49.5	13	0	6	2				5	IVF	0	7	12	8	0	8	66.6667	2	5				3AA	3AC
OSR134	1	0	38.5178	47.7397	.	.			8.8	1132	0.7	1	0	0	0	0	0	2.5	80	90	60	70	157.5	14	0	8					6	IVF	0	8	14	8	0	8	57.1429	2	5				2BC	1BB			6
OSR135	1	0	35.8603	47.0247	225	4200			12	1701	0.6	1	0	0	0	0	0	3.5	40	70	20	20	49	6	0	4		2				ICSI	1	4	4	4	0	4	100	2	5				2BC				1
OSR136	1	0	29.3808	35.2712	112	1987.5			7.9	1324	0.8	1	0	0	0	0	0	3	35	20	55	50	30	4	0	3		1				ICSI	1	3	3	2	0	2	66.6667	2	5				3BB	2CC
OSR137	1	0	36.8904	43.1589	150	1350			10.5	1994	1	0	1	0	0	0	1	2.5	35	30	50	60	45	8	0	7	1					ICSI	1	8	8	6	0	6	75	1	5				3AA				1
OSR138	1	0	31.9863	39.8438	300	2400			12	1186	0.8	1	0	0	0	0	0	2.5	60	60	60	70	105	6	0	6						ICSI	1	6	6	5	0	5	83.3333	1	5				3AC
OSR139	1	0	29.611	33.6192	.	.			8	779	0.8	1	0	0	0	0	0	2.5	50	60	45	70	105	7	0	3		1			3	IVF	0	3	6	5	0	5	83.3333	2	5				3CC
OSR140	1	0	34.2247	40.3644	150	2170			11.3	1621	1.2	0	1	0	0	0	1	2	30	40	30	60	48	21	0	13	1	1	1		5	IVF	0	10	15	14	0	14	93.3333	2	5				3AA	1BB
OSR141	1	0	34.6904	38.9726	.	.			11	1161	0.8	1	0	0	0	0	0	2	50	40	40	50	40	4	0	4						ICSI	1	4	4	3	0	3	75	1	5				2BB
OSR142	1	0	41.1315	41.0767	.	.			9	3260	2.6	0	0	0	0	1	4	2	20	10	35	50	10	18	0	18				5		ICSI	1	13	13	11	0	11	84.6154	0	0								3
OSR143	1	0	35.0384	35.6685	.	.			16	1630	0.5	1	0	0	0	0	0	2	50	20	40	60	24	7	0	3	1	1	2			ICSI	1	4	4	2	0	2	50	1	5				1CC
OSR144	1	0	34.389	39.1863	.	.			12	665	1.2	0	1	0	0	0	1	3	60	60	40	60	108	8	0	3	1				4	IVF	0	4	8	5	0	5	62.5	0	0								6
OSR145	1	0	40.8192	46.8767	.	.			10.3	1268	0.7	1	0	0	0	0	0	2	20	15	30	45	13.5	12	0	10			2			ICSI	1	10	10	9	0	9	90	1	5				3AA				6
OSR146	1	0	34.3452	37.3342	150	1125			3.7	1065	1	0	1	0	0	0	1	3	5	15	35	60	27	12	0	10	1	1				ICSI	1	11	11	9	0	9	81.8182	1	5				3BB				1
OSR147	1	0	40.6795	42.4685	150	1500			15	2587	1.1	0	1	0	0	0	1	2.5	50	50	40	30	37.5	8	0	7		1				ICSI	1	7	7	7	0	7	100	2	5				1BC	1BB
OSR148	1	1	38.5918	40.874	112	1347				3800	1.4	0	1	0	0	0	1	1.5	25	15	40	40	9	12	0	9	1	2				ICSI	1	10	10	8	0	8	80	0	0								2
OSR149	1	0	38.8822	37.2877	.	.			12.6	2115	0.8	1	0	0	0	0	0	4	45	40	45	60	96	8	0	5		1	2			ICSI	1	5	5	5	0	5	100	2	5				2BC
OSR150	1	0	36.1233	43.4466	300	2700			9.6	1857	0.9	1	0	0	0	0	0	3	40	60	30	35	63	7	0	7						ICSI	1	7	7	6	0	6	85.7143	2	5				3BC	3BB			1
OSR151	1	0	33.1342	38.3096	200	1000			10.5	848	0.6	1	0	0	0	0	0	2.5	75	45	40	70	78.75	9	0	5					4	IVF	0	5	9	7	0	7	77.7778	1	5				3BB				1
OSR152	1	0	33.1178	34.7562	150	1575			8	1596	1.3	0	1	0	0	0	1	2.5	80	70	50	80	140	9	0	3		2			4	IVF	0	3	7	7	0	7	100	1	5				3BB				1
OSR153	1	0	28.9562	35.1288	225	2700			9.9	2596	1.1	0	1	0	0	0	1	2	15	15	40	65	19.5	7	0	4					3	IVF	0	4	7	5	0	5	71.4286	0	0								4
OSR154	1	0	38.0932	37.1781	300	2700			8.3	2265	0.7	1	0	0	0	0	0	2	5	5	35	50	5	12	0	12						ICSI	1	12	12	7	0	7	58.3333	2	5				2BC
OSR155	1	0	35.6877	32.3616	.	.			12.5	872	1	0	1	0	0	0	1	3	70	100	40	40	120	7	0	3	3	1				ICSI	1	6	6	5	0	5	83.3333	1	5				3AA				6
OSR156	1	0	34.6603	36.4493	225	2825			9	2507	0.9	1	0	0	0	0	0	1.5	30	20	25	40	12	15	0	12		3		4		ICSI	1	8	8	8	0	8	100	0	0
OSR157	1	0	35.0027	43.1671	.	.			12	6124	1.4	0	1	0	0	0	1	2.5	20	20	40	60	30	13	0	13						ICSI	1	13	13	12	0	12	92.3077	0	0
OSR158	1	0	35.0658	41.5808	.	.			10	2294	0.8	1	0	0	0	0	0	2	30	40	45	60	48	8	0	4	1				3	IVF	0	5	8	5	0	5	62.5	1	5				1BB
OSR159	1	0	37.1973	35.6	.	.			10	1479	0.5	1	0	0	0	0	0	2	40	40	40	60	48	8	0	5					3	IVF	0	5	8	8	0	8	100	1	5				3BB
OSR160	1	0	38.0712	39.9836	.	.			9.5	513	0.9	1	0	0	0	0	0	2.5	45	55	50	75	103.125	8	0	7		1				ICSI	1	7	7	5	0	5	71.4286	1	5				3BC
OSR161	1	0	33.4877	35.9315	150	2625			9	281	1.8	0	0	1	0	0	2	3.5	50	70	50	55	134.75	12	0	6	1				5	IVF	0	7	12	10	0	10	83.3333	1	5				3AA				1
OSR162	1	0	35.2493	35.5726	300	2400			15	4626	0.7	1	0	0	0	0	0	3	5	10	20	25	7.5	7	0	7						ICSI	1	7	7	4	0	4	57.1429										4
OSR163	1	0	34.4	52.3452	150	1450			11	3599	0.6	1	0	0	0	0	0	0.5	120	40	40	45	9	15	0	8			1		5	IVF	0	8	13	8	0	8	61.5385										2
OSR164	1	0	35.463	33.1753	225	2475			6.4	1339	2	0	0	0	1	0	3	3	90	70	60	75	157.5	8	0	2			1		5	IVF	0	2	7	7	0	7	100	1	5				3BC
OSR165	1	1	34.2603	38.3863	112	1687.5			7.8	9188	3.9	0	0	0	0	1	4	4	60	100	60	60	240	19	0	19				7		ICSI	1	12	12	8	0	8	66.6667	0	0								2
OSR166	1	0	34.8	36.737	150	1800			7.3	2082	7.8	0	0	0	0	1	4	2	50	60	50	70	84	9	0	6	1		2			ICSI	1	7	7	5	0	5	71.4286	0	0
OSR167	1	0	39.0548	39.7096	225	2250			11	2532	1.8	0	0	1	0	0	2	2	50	60	40	50	60	9	0	5					4	IVF	0	5	9	6	0	6	66.6667	2	5		1	1	3BB	3CB			1
OSR168	1	0	31.6	32.7096	.	.			11	1163	0.5	1	0	0	0	0	0	1	40	40	30	50	20	5	0	3		2				ICSI	1	3	3	3	0	3	100	1	5		1		3BB				6
OSR169	1	0	40.4027	37.1973	.	.			9	1194	0.7	1	0	0	0	0	0	3	15	20	25	35	21	8	0	7		1				ICSI	1	7	7	7	0	7	100	2	5		1	1	2BB	2CB			6
OSR170	1	0	29.7589	37.2493	.	.			9.2	944	0.7	1	0	0	0	0	0	2	16	12	20	25	6	9	0	9						ICSI	1	9	9	6	0	6	66.6667	1	5		1		2AB				6
OSR171	1	1	34.5397	38.4438	112	1008			9	2197	1.2	0	1	0	0	0	1	1.5	40	35	30	35	18.375	18	0	15		2	1			ICSI	1	15	15	10	0	10	66.6667										4
OSR172	1	0	34.2329	36.2795	.	.			8	1574	1.2	0	1	0	0	0	1	1	80	50	50	70	35	9	0	6					3	IVF	0	6	9	8	0	8	88.8889	1	5		1		2BB				6
OSR173	1	0	38.6055	44.6384	300	4200			12	2695	1.4	0	1	0	0	0	1	2	80	100	50	60	120	7	0	4	1	2				ICSI	1	5	5	1	0	1	20										7
OSR174	1	0	37.8575	40.3781	187.5	1687.5			8	2130	1.2	0	1	0	0	0	1	2.5	50	40	40	55	55	9	0	3	2				4	IVF	0	3	7	4	0	4	57.1429	0	0								2
OSR175	1	0	33.5753	38.7068	300	2700			10	2109	1	0	1	0	0	0	1	2	25	30	40	60	36	5	0	5						ICSI	1	5	5	4	0	4	80	2	5		2		2BB	2AC
OSR176	1	0	32.7288	32.7096	.	.			9.4	1678	1.2	0	1	0	0	0	1	2	40	50	50	60	60	15	0	9					6	IVF	0	6	12	12	0	12	100	2	5		2		3BB	3BC
OSR177	1	.	37.2192	38.8822	.	.			7.2	977	0.6	1	0	0	0	0	0	1	80	60	70	80	48	13	0	11		1	1			ICSI	1	11	11	5	0	5	45.4545	0	0
OSR178	1	1	41.8219	39.8932	112	1073			10	5935	1.2	0	1	0	0	0	1	1.5	10	10	40	60	9	16	0	15		1				ICSI	1	15	15	9	0	9	60	0	0								2
OSR179	1	0	38.3644	42.4959	225	2325			11.6	1608	0.5	1	0	0	0	0	0	2.5	40	35	50	55	48.125	9	0	4			1		4	IVF	0	4	8	7	0	7	87.5	1	5	1			3BA				1
OSR180	1	0	39.8384	40.4603	225	2025			8.8	1020	0.5	1	0	0	0	0	0	2.5	60	30	30	45	33.75	9	0	4	2				3	IVF	0	6	9	3	0	3	33.3333	2	5		2		2BB	2BC			1
OSR181	1	0	39.6575	40.589	225	1875			11.3	4315	1.5	0	0	1	0	0	2	3	10	15	25	45	20.25	6	0	6						ICSI	1	6	6	6	0	6	100	0	0								4
OSR182	1	0	38.0849	37.3507	.	.			8	5398	2.4	0	0	0	1	0	3	2.5	45	35	35	50	43.75	8	0	8						ICSI	1	8	8	7	0	7	87.5	0	0								3
OSR183	1	0	40.7288	45.2849	.	.			9.5	1230	0.9	1	0	0	0	0	0	1.5	40	30	40	60	27	4	0	2	1	1				ICSI	1	3	3	2	0	2	66.6667	1	5			1	1BB
OSR184	1	0	34.8986	35.8274	.	.			11	2678	2.4	0	0	0	1	0	3	3	3	5	30	60	9	11	0	6	1	2	2			ICSI	1	7	7	5	0	5	71.4286	1	5		1		2BC				3
OSR185	1	0	40.811	40.2247	150	2325			12	1908	4.1	0	0	0	0	1	4	3	15	25	35	50	37.5	14	0	10		3				ICSI	1	10	10	7	0	7	70	0	0
OSR186	1	0	37.0932	39.8493	.	.			9.2	1006	3.2	0	0	0	0	1	4	4	30	20	25	30	24	5	0	4	1					ICSI	1	4	4	3	0	3	75	1	5			1	1CC				6
OSR187	1	0	35.9973	42.1397	150	1650			10	4208	1.5	0	0	1	0	0	2	2	40	60	45	70	84	9	0	4	1				4	IVF	0	5	9	5	0	5	55.5556	1	5		1		2BC
OSR188	1	0	37.474	38.9726	225	1950			14	1919	1.1	0	1	0	0	0	1	2	40	25	20	40	20	11	0	10		1				ICSI	1	10	10	10	0	10	100										7
OSR189	1	0	40.8329	37.7123	150	2250			6	2478	2.3	0	0	0	1	0	3	2	35	50	30	40	40	7	0	6			1			ICSI	1	6	6	5	0	5	83.3333	0	0
OSR190	1	0	41.0548	38.1973	225	2025			10	2639	2.1	0	0	0	1	0	3	5.5	20	40	60	60	132	10	0	10						ICSI	1	10	10	9	0	9	90										3
OSR191	1	0	33.0301	34.1041	.	.			11	2666	1.6	0	0	1	0	0	2	2	10	10	40	55	11	11	0	11						ICSI	1	11	11	9	0	9	81.8182	0	0								3+6
OSR192	1	0	40.0575	44.8164	150	1650			13.6	1212	0.8	1	0	0	0	0	0	3.5	50	80	50	55	154	15	0	13		2				ICSI	1	13	13	10	0	10	76.9231	2	5		2		3BB	3BC			1
OSR193	1	0	25.2658	34.4219	.	.			10.8	2004	1.1	0	1	0	0	0	1	1	50	30	55	65	19.5	19	0	11					8	IVF	0	11	19	13	0	13	68.4211	1	5	1			4AB				1
OSR194	1	0	39.1233	40.4712	.	.			6.5	679	0.8	1	0	0	0	0	0	2	10	10	45	55	11	13	0	12		1				ICSI	1	12	12	8	0	8	66.6667	2	5		1	1	2CC	2BB			1
OSR195	1	0	43.2192	41.537	300	3300			11	1531	1.8	0	0	1	0	0	2	1.5	80	60	50	60	54	6	0	6						ICSI	1	6	6	6	0	6	100	0	0
OSR196	1	1	26.2685	31.2849	150	1650			9	1891	2	0	0	0	1	0	3	3	30	40	45	55	66	21	0	15		4	2			ICSI	1	14	14	12	0	12	85.7143	0	0
OSR197	1	0	34.5644	37.0658	300	3300			nv	2363	1.4	0	1	0	0	0	1	4	40	80	45	70	224	18	0	12					6	IVF	0	10	16	8	0	8	50	1	5	1			3AB
OSR198	1	0	44.6027	44.7041	300	2400			11.5	931	0.7	1	0	0	0	0	0	1.5	60	50	50	60	45	4	0	4						ICSI	1	4	4	3	0	3	75	1	5			1	1CC
OSR199	1	0	40.2438	39.9014	225	1800			11	1521	2	0	0	0	1	0	3	3	70	80	70	70	168	9	0	9						ICSI	1	9	9	7	0	7	77.7778	0	0								3
OSR200	1	0	38.3753	44.0301	300	2400			8.7	212	0.6	1	0	0	0	0	0	3	30	50	45	60	90	5	0	5						ICSI	1	5	5	3	0	3	60	1	5		1		1BB
OSR201	1	0	36.589	41.9753	225	2025			13	1113	0.9	1	0	0	0	0	0	3	5	5	20	35	5.25	6	0	5			1			ICSI	1	5	5	4	0	4	80	1	5		1		2BC
OSR202	1	1	29.2329	28.5014	150	2650			10.5	1327	2.3	0	0	0	1	0	3	1	15	10	35	55	5.5	20	0	18		2				ICSI	1	18	18	16	0	16	88.8889	0	0								7
OSR203	1	1	41.9233	39.6932	225	2950			10	3757	1.8	0	0	1	0	0	2	2	20	30	35	50	30	24	0	13		11				ICSI	1	13	13	11	0	11	84.6154	0	0
OSR204	1	0	34.7726	36.3753	225	2700			8.5	4434	0.9	1	0	0	0	0	0	1.5	20	10	25	35	5.25	14	0	12						ICSI	1	12	12	6	0	6	50	0	0								3
OSR205	1	1	33.5479	41.9699	.	.			13	5098	2.4	0	0	0	1	0	3	3	45	75	40	70	157.5	18	0	9		3			6	IVF	0	9	15	11	0	11	73.3333	0	0								3
OSR206	1	0	28.0137	30.1452	225	2025			10.7	1508	0.7	1	0	0	0	0	0	1.5	15	20	25	35	10.5	6	0	6						ICSI	1	6	6	5	0	5	83.3333	1	5	1			3AB
OSR207	1	1	34.1589	37.5151	150	1800			15	2851	4.7	0	0	0	0	1	4	1	150	100	60	70	70	5	0	4			1			ICSI	1	4	4	3	0	3	75	0	0								3
OSR208	1	1	34.9315	39.1425	300	3300			11.8	6318	2.4	0	0	0	1	0	3	2.5	100	80	60	60	120	8	0	4					4	IVF	0	4	8	6	0	6	75	0	0								3
OSR209	1	0	37.6329	38.5644	300	3300			8.5	1973	3.4	0	0	0	0	1	4	4	50	60	50	70	168	9	0	7						ICSI	1	7	7	7	0	7	100	0	0								3
OSR210	1	0	36.4055	36.0055	150	1350			14	2645	1.3	0	1	0	0	0	1	3	50	80	55	70	168	12	0	10		2				ICSI	1	10	10	8	0	8	80	1	5	1			3AA				1
OSR211	1	0	38.3397	43.3123	.	.			9.3	2710	2.5	0	0	0	0	1	4	2	8	10	15	30	6	11	0	11						ICSI	1	11	11	9	0	9	81.8182	0	0								3
OSR212	1	0	35.2795	35.9096	.	.			16	1919	0.9	1	0	0	0	0	0	2	50	10	30	65	13	5	0	4	1					ICSI	1	5	5	4	0	4	80	0	0								6
OSR213	1	0	32.1699	39.4904	300	2100			7	1169	1.8	0	0	1	0	0	2	2	20	25	45	55	27.5	7	0	7						ICSI	1	7	7	7	0	7	100	0	0								3
OSR214	1	0	34.2849	44.8767	112	1723			10.3	5930	1.5	0	0	1	0	0	2	2	25	25	60	60	30	31	0	23				14	6	IVF	0	9	15	11	0	11	73.3333	0	0								4
OSR215	1	0	38.2658	49.7342	150	1200			15.7	2060	1.6	0	0	1	0	0	2	2.5	60	60	50	40	60	8	0	6	1		1			ICSI	1	7	7	5	0	5	71.4286	2	5	2			3AA	3AB			1
OSR216	1	0	34.0192	36.1397	150	450			12	1110	0.6	1	0	0	0	0	0	3	50	50	60	65	97.5	7	0	7						ICSI	1	7	7	6	0	6	85.7143	2	5			2	2BC	2CC			1
OSR217	1	0	32.8274	30.5452	100	800			9.5	1318	1.2	0	1	0	0	0	1	3	30	40	60	70	84	19	0	13				9	6	IVF	0	4	10	7	0	7	70	1	5	1			3AB
OSR218	1	0	39.6904	42.7178	225	2850			9.5	1371	1.6	0	0	1	0	0	2	1.5	25	25	60	65	24.375	13	0	7		1			5	IVF	0	7	12	7	0	7	58.3333	1	5		1		2BB
OSR219	1	0	35.189	41.0329	.	.			9.3	1228	0.8	1	0	0	0	0	0	3.5	50	50	20	50	87.5	8	0	5	1	1	1			ICSI	1	6	6	4	0	4	66.6667	1	5	1			3AB				6
OSR220	1	0	35.1425	36.9671	.	.			8.2	807	2.7	0	0	0	0	1	4	4	15	35	30	60	84	19	0	7	2	5			5	IVF	0	9	14	10	0	10	71.4286	0	0								3
OSR221	1	0	40.5123	39.8219	187	1873			12	2200	1	0	1	0	0	0	1	1.5	100	80	80	80	96	9	0	5	1				3	IVF	0	6	9	4	0	4	44.4444	1	5			1	1CC
OSR222	1	0	34.6548	36.6493	150	1350			8.2	1867	1.1	0	1	0	0	0	1	2	30	20	40	45	18	16	0	16						ICSI	1	16	16	9	0	9	56.25	2	5		2		3AC	3AC
OSR223	1	0	32.6384	33.2192	.	.			9.5	585	0.6	1	0	0	0	0	0	4	25	30	40	50	60	4	0	4						ICSI	1	4	4	2	0	2	50	0	0								4
OSR224	1	0	41.0137	40.0712	.	.			11	2171	5.2	0	0	0	0	1	4	3	15	10	25	35	10.5	14	0	11	1	1	1			ICSI	1	12	12	9	0	9	75										2
OSR225	1	0	37.0274	39.3507	300	2700			8.2	1555	1.6	0	0	1	0	0	2	3	15	15	30	40	18	12	0	10		2				ICSI	1	10	10	8	0	8	80	2	5		1	1	2BB	3BC			1
OSR226	1	0	40.0384	42.1507	.	.			9.1	1038	1.2	0	1	0	0	0	1	1	60	70	55	70	49	6	0	4			2			ICSI	1	4	4	3	0	3	75	1	5			1	1CC
OSR227	1	0	31.1589	41.0849	.	.			16	1004	0.8	1	0	0	0	0	0	1	40	20	30	50	10	7	0	6		1				ICSI	1	6	6	4	0	4	66.6667	2	5		1	1	2BB	2CB
OSR228	1	0	41.4055	35.0521	225	2475			11	2772	1.3	0	1	0	0	0	1	2	70	50	65	70	70	13	0	4		2	2		5	IVF	0	4	9	7	0	7	77.7778	0	0								2
OSR229	1	1	34.1123	40.7918	150	1650			7.1	2065	1.8	0	0	1	0	0	2	3	70	90	60	70	189	7	0	6						ICSI	1	6	6	4	0	4	66.6667										7
OSR230	1	0	33.5836	36.3014	225	2700			10.2	2802	2.3	0	0	0	1	0	3	2	40	30	60	70	42	7	0	7						ICSI	1	7	7	6	0	6	85.7143	0	0								3
OSR231	1	0	40.9014	43.189	225	2250			11	1455	0.9	1	0	0	0	0	0	2.5	80	60	70	75	112.5	9	0	4					5	IVF	0	4	9	8	0	8	88.8889	2	5			2	3BC	1BC			1
OSR232	1	0	39.7397	40.5425	225	2400			10	3102	2.5	0	0	0	0	1	4	3	45	30	20	25	22.5	8	0	6		2				ICSI	1	6	6	6	0	6	100	0	0								7
OSR233	1	0	37.1726	38.063	300	2400			7.3	2494	1.5	0	0	1	0	0	2	3.5	30	15	15	20	10.5	8	0	6	2					ICSI	1	8	8	4	0	4	50	0	0								3
OSR234	1	0	39.0932	38.6411	.	.			10	824	0.8	1	0	0	0	0	0	3	10	8	30	40	9.6	12	0	10		2				ICSI	1	10	10	10	0	10	100	2	5		2		2BC	2BB			1
OSR235	1	0	41.0219	41.726	150	1950			10	2433	0.8	1	0	0	0	0	0	1.5	15	20	30	50	15	10	0	10						ICSI	1	10	10	7	0	7	70	2	5			2	1BB	1BB
OSR236	1	0	33.2137	38.0356	150	1350			11.7	1227	1.5	0	0	1	0	0	2	2	60	70	25	35	49	9	0	5	1	3				ICSI	1	5	5	4	0	4	80	2	5		1	1	3BC	3CB
OSR237	1	0	41.0767	49.3863	112.5	1462.5			9.7	2930	1.6	0	0	1	0	0	2	3.5	30	50	40	50	87.5	18	0	14	2	2				ICSI	1	16	16	11	0	11	68.75	0	0								7
OSR238	1	0	37.1479	36.4548	225	2025			13	1507	0.8	1	0	0	0	0	0	1	70	60	70	80	48	7	0	7						ICSI	1	7	7	6	0	6	85.7143	2	5			2	1CC	1CC
OSR239	1	0	30.7781	34	225	2475			9.3	2730	0.9	1	0	0	0	0	0	2.5	10	8	15	25	5	13	0	8	2	3				ICSI	1	10	10	6	0	6	60	0	0
OSR240	1	0	35.6767	46.9425	300	2100			10	1586	0.6	1	0	0	0	0	0	2	10	10	50	60	12	7	0	6		1				ICSI	1	6	6	5	0	5	83.3333	0	0								4
OSR241	1	0	28.7014	27.274	300	3900			9.5	2218	0.9	1	0	0	0	0	0	1	30	30	60	60	18	8	0	4					4	IVF	0	4	8	7	0	7	87.5	1	5	1			3AB				1
OSR242	1	0	31.8795	40.9836	187.5	2100			12	2504	0.7	1	0	0	0	0	0	3.5	60	70	40	60	147	11	0	5					6	IVF	0	5	11	8	0	8	72.7273	1	5		1		2BB				1
OSR243	1	0	32.2658	33.5863	.	.			6.6	2092	1.3	0	1	0	0	0	1	2	80	60	50	60	72	8	0	6		1	1			ICSI	1	6	6	6	0	6	100	1	5		1		1BB				1
OSR244	1	0	34.1425	35.7014	225	1125			8	2763	1.1	0	1	0	0	0	1	2	15	10	35	55	11	10	0	10						ICSI	1	10	10	10	0	10	100	1	5		1		2BB				1
OSR245	1	0	27.7616	34.063	75	375			8	3100	5	0	0	0	0	1	4	1.5	70	60	70	80	72	9	0	3	1	1			4	IVF	0	4	8	6	0	6	75										3
OSR246	1	0	32.0274	35.7671	112.5	1012.5			7.8	1370	0.7	1	0	0	0	0	0	2.5	80	120	50	60	180	10	0	5	2	1				ICSI	1	7	7	4	0	4	57.1429	0	0								1
OSR247	1	0	28.4822	34.2438	150	600			11	2799	1.8	0	0	1	0	0	2	3	70	60	50	60	108	6	0						6	IVF	0		6	5	0	5	83.3333	0	0								3
OSR248	1	0	35.1616	38.5507	225	2025			10	2359	1.6	0	0	1	0	0	2	2.5	30	50	40	55	68.75	9	0	6					3	IVF	0	6	9	5	0	5	55.5556	1	5	1			3BB				1
OSR249	1	0	35.7781	40.2685	100+150	1150			8	1291	1.2	0	1	0	0	0	1	4	15	50	35	55	110	8	0	4		1			3	IVF	0	4	7	6	0	6	85.7143	0	0								2
OSR250	1	0	32.674	34.8274	225	2025			9	4306	1.7	0	0	1	0	0	2	2.5	10	10	45	55	13.75	13	0	11		2				ICSI	1	11	11	10	0	10	90.9091	1	5	1			3BB				1
OSR251	1	1	33.4658	39.2795	150	2475			10	8258	2.6	0	0	0	0	1	4	3	30	50	30	50	75	10	0	9		1				ICSI	1	9	9	8	0	8	88.8889	0	0								3
OSR252	1	0	40.4137	44.3863	300	3300			9	1042	3.1	0	0	0	0	1	4	2	45	60	50	60	72	8	0	6		1	1			ICSI	1	6	6	6	0	6	100	0	0								3
OSR253	1	0	34.1836	38.0521	225	1800			11	756	1.4	0	1	0	0	0	1	3	3	6	30	50	9	9	0	9						ICSI	1	9	9	6	0	6	66.6667	1	5	1			3BB				1
OSR254	1	0	35.7507	42.2082	150	1350			14	1787	0.2	1	0	0	0	0	0	4	10	20	50	55	44	23	0	15	1	1	1	8	5	IVF	0	8	13	8	0	8	61.5385										2
OSR255	1	0	33.8055	33.0959	225	2475			9.4	1159	2.87	0	0	0	0	1	4	3.5	60	50	60	60	105	12	0	7		1			4	IVF	0	7	11	8	0	8	72.7273	0									2
OSR256	1	0	35.3562	37.411	300	2700			12	4923	1.6	0	0	1	0	0	2	2.5	40	40	50	50	50	7	0	6		1				ICSI	1	6	6	5	0	5	83.3333	0	0								2
OSR257	1	0	31.7562	39.4329	150	1500			9	5184	2	0	0	0	1	0	3	2.5	40	45	40	50	56.25	13	0	12		1				ICSI	1	12	12	10	0	10	83.3333	0	0								3
OSR258	1	1	37.9781	49.463	300	2400			9.5	1356	0.4	1	0	0	0	0	0	3	15	30	50	60	54	4	0	3			1			ICSI	1	3	3	2	0	2	66.6667	0	0								4
OSR259	1	0	36.1644	36.7918	150	1350			11	1958	0.6	1	0	0	0	0	0	3	15	15	40	30	13.5	15	0	13		2				ICSI	1	13	13	10	0	10	76.9231	2	5			2	2CC	1CC
OSR260	1	0	24.8411	35.7479	112	2100			15	2597	0.6	1	0	0	0	0	0	4	70	150	60	70	420	18	0	8	1	2	2		5	IVF	0	8	13	11	0	11	84.6154	1	5		1		3BB				1
OSR261	1	0	40.2603	41.7342	225	1800			8.8	891	0.4	1	0	0	0	0	0	3	80	40	40	60	72	4	0	4						ICSI	1	4	4	4	0	4	100										4
OSR262	1	0	38.5644	38.8027	150	1350			11	2149	1	0	1	0	0	0	1	3	35	50	35	60	90	11	0	7					4	IVF	0	7	11	6	0	6	54.5455	1	5		1		3BB				1
OSR263	1	1	37.6329	48.6082	225	2550			8.5	1401	0.5	1	0	0	0	0	0	1.5	40	50	50	70	52.5	5	0	4		1				ICSI	1	4	4	2	0	2	50	0	0								7
OSR264	1	1	34.7123	34.6712	150	1500			10	1692	1.9	0	0	1	0	0	2	4	10	10	30	40	16	12	0	11			1			ICSI	1	11	11	8	0	8	72.7273	0	0								3
OSR265	1	0	36.9315	38.0849	150	1200			10	1990	0.4	1	0	0	0	0	0	2	35	30	30	35	21	9	0	5		4				ICSI	1	5	5	5	0	5	100	2	5			2	2BC	2CC
OSR266	1	1	39.1808	42.9151	225	1800			9.7	1495	0.5	1	0	0	0	0	0	3.5	50	40	30	40	56	8	0	8						ICSI	1	8	8	5	0	5	62.5	0	0								7
OSR267	1	0	33.9753	33.4521	150	1800			8	1541	1.6	0	0	1	0	0	2	1.5	50	60	45	65	58.5	8	0	5	1	2				ICSI	1	6	6	4	0	4	66.6667	1	5		1		3BB				1
OSR268	1	0	33.7616	40.7205	225	2025			9.5	2554	0.5	1	0	0	0	0	0	2	20	10	25	35	7	7	0	7						ICSI	1	7	7	7	0	7	100	0	0								7
OSR269	1	0	32.9041	33.7425	225	4200			7.8	866	2.45	0	0	0	1	0	3	2	50	60	40	60	72	10	0	10						ICSI	1	10	10	7	0	7	70										3
OSR270	1	0	40.1836	44.9068	.	.			11.2	3067	0.8	1	0	0	0	0	0	2.5	70	100	60	50	125	7	0	6	1					ICSI	1	7	7	5	0	5	71.4286	0	0								7
OSR271	1	0	38.0466	36.8356	.	.			9.5	3469	0.7	1	0	0	0	0	0	2.5	70	80	50	55	110	17	0	15		2				ICSI	1	15	15	13	0	13	86.6667										7
OSR272	1	1	41.2712	46.0658	.	.			13	1405	0.9	1	0	0	0	0	0	3	90	100	60	80	240	4	0	4						ICSI	1	4	4	2	0	2	50	0	0								7
OSR273	1	0	28.0192	33.4164	150	1650			13	1480	1.1	0	1	0	0	0	1	2	35	40	50	20	16	7	0	5		2				ICSI	1	5	5	4	0	4	80	1	5			1	3CB
OSR274	1	0	36.9479	39.4466	150	750			12	1346	0.8	1	0	0	0	0	0	2.5	40	35	40	45	39.375	4	0	4						ICSI	1	4	4	3	0	3	75	2	5			2	1BC	1CB
OSR275	1	1	31.5918	29.5397	112	1046			9.5	3473	1.2	0	1	0	0	0	1	3.5	20	25	15	15	13.125	31	0	25	1	2	3	10		ICSI	1	15	15	14	0	14	93.3333	0	0								2
OSR276	1	0	36.4548	39.6	300	3150			12	2435	0.6	1	0	0	0	0	0	2	5	10	10	25	5	13	0	11	1	1				ICSI	1	12	12	9	0	9	75	1	5	1			3AB				1
OSR277	1	1	35.3014	40.2603	.	.			12	2806	2.7	0	0	0	0	1	4	2	70	60	60	70	84	12	0	10	1		1			ICSI	1	11	11	8	0	8	72.7273	0									3
OSR278	1	1	32.8712	35.1123	225	2700				1914	1.33	0	1	0	0	0	1	4	60	70	50	70	196	9	0	8			1			ICSI	1	8	8	5	0	5	62.5	0									7
OSR279	1	0	37.8904	43.1753	300	2700			13	1709	1	0	1	0	0	0	1	3	10	15	20	35	15.75	4	0	4						ICSI	1	4	4	4	0	4	100	1	5		1		2BB
OSR280	1	0	30.611	32.9644	150	1350			10	2184	1.9	0	0	1	0	0	2	2.5	70	80	50	60	120	11	0	7		4				ICSI	1	7	7	6	0	6	85.7143	0	0								4
OSR281	1	0	38.2521	34.4082	225	4050			12	2043	0.2	1	0	0	0	0	0	4	35	30	10	60	72	8	0	5					3	IVF	0	5	8	5	0	5	62.5	0	0								4
OSR282	1	0	36.1836	41.2986	225	2025			12	2663	1.44	0	1	0	0	0	1	1	90	80	60	80	64	12	0	10			2			ICSI	1	10	10	6	0	6	60	0	0
OSR283	1	1	29.7014	33.3562	150	1950			9	1005	1.7	0	0	1	0	0	2	3	10	25	60	70	52.5	10	0	8		2				ICSI	1	8	8	8	0	8	100	0	0								4
OSR284	1	0	30.8301	35.7425	187.5	2512.5			10	2129	0.7	1	0	0	0	0	0	3	15	30	30	40	36	7	0	7						ICSI	1	7	7	5	0	5	71.4286	1	5		1		1BB
OSR285	1	0	38.3562	36.3863	225	1575			9	1838	0.8	1	0	0	0	0	0	3.5	20	30	10	20	21	6	0	6						ICSI	1	6	6	6	0	6	100	1	5		1		3BB				1
OSR286	1	0	36.2575	42.4493	.	.			13	1782	1.68	0	0	1	0	0	2	3	6	8	30	40	9.6	6	0	6						ICSI	1	6	6	4	0	4	66.6667	0	0								4
OSR287	1	0	35.3151	32.8575	100+225	1225			10.3	1782	0.7	1	0	0	0	0	0	1.5	90	80	60	50	60	8	0	8						ICSI	1	8	8	6	0	6	75	1	5	1			3BB				1
OSR288	1	1	38.1041	37.7753	225	1500			10	1550	0.87	1	0	0	0	0	0	4	70	80	60	70	224	14	0	9	1	4				ICSI	1	10	10	8	0	8	80	0	0								3
OSR289	1	1	41.6658	42.5014	300	3300			11	4396	1.4	0	1	0	0	0	1	2	20	15	30	40	12	21	0	14		3	4			ICSI	1	14	14	10	0	10	71.4286										2
OSR290	1	1	35.7452	36.4986	225	3250			9	1154	0.8	1	0	0	0	0	0	2	50	70	45	60	84	5	0	5						ICSI	1	5	5	4	0	4	80	0	0								7
OSR291	1	1	32.4932	47.0658	150	1350			11	3665	1.5	0	0	1	0	0	2	2	40	20	35	45	18	9	0	7		2				ICSI	1	7	7	5	0	5	71.4286										2
OSR292	1	0	38.3562	41.0027	.	.			12	1985	1.14	0	1	0	0	0	1	3	35	50	60	40	60	7	0	3	1				3	IVF	0	4	7	5	0	5	71.4286	1	5	1			3BB				1
OSR293	1	0	41.2219	48.2164	225	1800			7	2482	1.4	0	1	0	0	0	1	1,5	30	40	35	60	36	11	0	6					5	IVF	0	6	11	8	0	8	72.7273	2	5		1	1	2BB	3BC			1
OSR294	1	0	35.411	33.6959	150	1500			8.7	3047	1.54	0	0	1	0	0	2	2.5	12	10	30	35	8.75	11	0	9		2				ICSI	1	9	9	9	0	9	100	2	5	1		1	3CC	3BB			1
OSR295	1	0	33.5178	34.2795	225	1800			11.7	978	1.09	0	1	0	0	0	1	4	10	8	40	45	14.4	6	0	6						ICSI	1	6	6	5	0	5	83.3333	1	5	1			3AB				1
OSR296	1	0	38.6137	37.6986	375	2625			8.4	3860	0.51	1	0	0	0	0	0	2.5	15	10	30	35	8.75	10	0	8		1	1			ICSI	1	8	8	5	0	5	62.5	0	0
OSR297	1	0	39.2137	38.3671	225	2025			15.9	3937	1.2	0	1	0	0	0	1	2	40	40	50	60	48	18	0	9	1	2			6	IVF	0	9	15	12	0	12	80	2	5	2			3AB	3AB
OSR298	1	0	35.7973	37.6356	.	.			9.7	1299	0.8	1	0	0	0	0	0	2.5	30	15	60	60	22.5	7	0	6		1				ICSI	1	6	6	6	0	6	100	1	5	1			3AB
OSR299	1	0	41.7671	36.3151	225	2475			11	2755	1.8	0	0	1	0	0	2	3	25	25	30	30	22.5	14	0	13		1				ICSI	1	13	13	8	0	8	61.5385	0	0
OSR300	1	0	38.5699	45.1808	.	.			11	1104	0.3	1	0	0	0	0	0	0.5	80	70	40	60	21	5	0	3					2	IVF	0	3	5	4	0	4	80	1	5		1		2BC				1
OSR301	1	1	28.2877	32.3342	150	1350			11	4042	0.75	1	0	0	0	0	0	2.5	35	60	50	70	105	18	0	11			1	5	6	IVF	0	6	12	10	0	10	83.3333	0	0								2
OSR302	1	0	36.1096	43.063	150	1200			8.6	1.68	0.8	1	0	0	0	0	0	2.5	40	70	40	70	122.5	7	0	4		3				ICSI	1	4	4	4	0	4	100	1	5		1		3BB				1
OSR303	1	0	39.3096	52.4219	225	1800			9	4421	2.35	0	0	0	1	0	3	3	25	35	40	60	63	29	0	28		1				ICSI	1	28	28	25	0	25	89.2857	0	0								7
OSR304	1	0	36.4685	36.4	150	1200			12.5	2777	2.27	0	0	0	1	0	3	4.5	15	15	30	60	40.5	19	0	12		5	2			ICSI	1	12	12	11	0	11	91.6667										7
OSR305	1	0	34.7342	35.2959	300	3300			11.6	802	0.37	1	0	0	0	0	0	2	20	10	20	30	6	4	0	3	1					ICSI	1	4	4	2	0	2	50	0	0								4
OSR306	1	0	41.9836	38.5836	225	2475			12	2442	0.64	1	0	0	0	0	0	2.5	5	10	30	40	10	11	0	10		1				ICSI	1	10	10	8	0	8	80	1	5			1	2CC				1
OSR307	1	0	40.0055	43.6356	.	.			8	1868	0.7	1	0	0	0	0	0	1	30	25	20	30	7.5	11	0	9			2			ICSI	1	9	9	7	0	7	77.7778	0	0								2
OSR308	1	1	33.8904	38.1397	150	1200			11	2908	1.2	0	1	0	0	0	1	4.5	25	35	20	35	55.125	22	0	18		3		8		ICSI	1	10	10	9	0	9	90	0	0								2
OSR309	1	0	36.6219	46.3452	225	4650			9.5	1850	1.1	0	1	0	0	0	1	1	45	40	20	50	20	6	0	5						ICSI	1	5	5	5	0	5	100	1	5		1		3BB				1
OSR310	1	0	41.3918	49.7014	112	2475			7.4	2588	1	0	1	0	0	0	1	3	20	40	40	40	48	14	0	8	1	5				ICSI	1	9	9	9	0	9	100	2	5		1	1	1BB	1CC
OSR311	1	1	26.5205	31.0904	150	1500			9	3066	0.7	1	0	0	0	0	0	1.5	50	50	30	40	30	25	0	23	2			12		ICSI	1	13	13	10	0	10	76.9231	0	0								2
OSR312	1	0	35.2411	37.8822	100	1300			13	1573	0.42	1	0	0	0	0	0	2	25	30	40	60	36	6	0	3					3	IVF	0	3	6	6	0	6	100	1	5		1		2BB				1
OSR313	1	0	30.126	36.2603	150	1875			11	657	2.4	0	0	0	1	0	3	1	10	60	60	80	48	11	0	9		2				ICSI	1	9	9	8	0	8	88.8889	0	0								3
OSR314	1	0	37.1589	50.3808	200	2000			8.3	1512	1.5	0	0	1	0	0	2	2.5	45	50	50	70	87.5	7	0	6			1			ICSI	1	6	6	6	0	6	100	0	0								4
OSR315	1	0	33.0082	35.9233	125	1250			10.3	1660	0.8	1	0	0	0	0	0	2.5	6	6	30	50	7.5	19	0	15	1	2	1			ICSI	1	12	12	10	0	10	83.3333	0	0								2
OSR316	1	0	32.6658	33.5781	300	2700			7.6	1720	0.5	1	0	0	0	0	0	3	25	10	10	30	9	8	0	7	1					ICSI	1	7	7	4	0	4	57.1429	2	5		1	1	3BB	1CC
OSR317	1	0	38.263	39.863	150	1275			9	1766	0.3	1	0	0	0	0	0	3	30	60	30	60	108	9	0	4		5				ICSI	1	4	4	4	0	4	100	2	5		1	1	2BB
OSR318	1	1	34.1973	39.0137	150	1272			6.9	5012	0.9	1	0	0	0	0	0	2.5	35	60	30	30	45	20	0	19		1		7		ICSI	1	12	12	11	0	11	91.6667	0	0								2
OSR319	1	0	42.3178	41.9123	225	1575			10	1763	0.3	1	0	0	0	0	0	1	65	50	50	60	30	5	0	4		1				ICSI	1	4	4	0	2	2	50	0	0								4
OSR320	1	0	35.6658	42.1808	225	2400			10	4431	1.7	0	0	1	0	0	2	2.5	60	80	40	60	120	11	0	11						ICSI	1	11	11	10	0	10	90.9091	0	0								4
OSR321	1	0	39.1068	41.1452	.	.			13	781	0.7	1	0	0	0	0	0	3	40	50	70	60	90	4	0						4	IVF	0		4	4	0	4	100	0	0								4
OSR322	1	0	36.6849	33.9096	225	2625			7	1785	0.85	1	0	0	0	0	0	2.5	10	10	40	50	12.5	5	0	3		2				ICSI	1	3	3	3	0	3	100										7
OSR323	1	0	37.6301	36.7041	300	3900			10	2899	2	0	0	0	1	0	3	2,5	20	20	35	40	20	12	0	9		3				ICSI	1	9	9	8	0	8	88.8889	0	0								3
OSR324	1	0	34.6493	48.6	.	.			15	2898	2	0	0	0	1	0	3	3	60	45	50	60	81	12	0	4		1	1		6	IVF	0	4	10	6	0	6	60	0	0								3
OSR325	1	0	35.7205	34.4521	150	1124			13.5	2650	1.1	0	1	0	0	0	1	3	10	15	40	50	22.5	23	0	20		3		8		ICSI	1	12	12	11	0	11	91.6667	0	0								2
OSR326	1	0	35.5479	39.4192	.	.			10	2165	1.9	0	0	1	0	0	2	5	30	15	20	30	22.5	5	0	3						ICSI	1	3	3	3	0	3	100										3
OSR327	1	1	36.1918	38.463	150+150	1050			10	2924	1.25	0	1	0	0	0	1	4	15	20	40	55	44	14	0	14						ICSI	1	14	14	8	0	8	57.1429	0	0								4
OSR328	1	1	34.2767	36.8959	.	.			13.5	1942	1.17	0	1	0	0	0	1	4	25	35	40	60	84	10	0	7	1	2				ICSI	1	8	8	6	0	6	75	0	0								7
OSR329	1	0	32.9973	38.4521	150	2200			6	2050	1.1	0	1	0	0	0	1	2	20	30	30	30	18	12	0	6	2				4	IVF	0	8	12	4	0	4	33.3333	1	5		1		3BB
OSR330	1	0	39.3014	41.9753	225	4350			9	1253	1.4	0	1	0	0	0	1	2	25	25	30	50	25	6	0	6						ICSI	1	6	6	5	0	5	83.3333	0	0								4
OSR331	1	0	41.5425	45.2712	100+225	1975			9.5	2696	0.8	1	0	0	0	0	0	2	20	15	40	60	18	9	0	7	1		1			ICSI	1	8	8	6	0	6	75	0	0								4
OSR332	1	0	35.9096	31.5342	150	1650			9.5	2582	0.7	1	0	0	0	0	0	3	120	200	60	75	450	13	0	6		3	4			ICSI	1	6	6	4	0	4	66.6667	2	5		1	1	3CC	2BB
OSR333	1	0	38.5973	40.0219	150	1350			7.2	3010	2.01	0	0	0	1	0	3	3.5	25	20	10	10	7	15	0	10		4	1			ICSI	1	10	10	5	0	5	50	0	0								3
OSR334	1	0	37.2877	38.9315	150	1650			6	2630	1.61	0	0	1	0	0	2	2	15	15	40	55	16.5	4	0	3		1				ICSI	1	3	3	3	0	3	100	0	0								4
OSR335	1	0	37.0356	37.1781	187	2098			8.6	1403	1.09	0	1	0	0	0	1	3.5	45	55	40	60	115.5	8	0	5		2	1			ICSI	1	5	5	5	0	5	100	2	5		2		2BB	2BB			1
OSR336	1	0	35.8712	30.6438	150	1650			6.5	319	0.4	1	0	0	0	0	0	2	20	10	30	35	7	10	0	9	1					ICSI	1	10	10	7	0	7	70	0	0								4
OSR337	1	1	33.1863	35.4274	300	4200			11	2832	2	0	0	0	1	0	3	3	50	70	10	10	21	12	0	12						ICSI	1	12	12	12	0	12	100	0	0								7
OSR338	1	1	35.0384	41.6329	37.5	1536.5			5.4	3976	3.68	0	0	0	0	1	4	1	100	50	65	75	37.5	13	0	5	2	4	2			ICSI	1	7	7	4	0	4	57.1429	0	0								3
OSR339	1	1	44.2521	25.2329	300	2700			9	5047	1.45	0	1	0	0	0	1	2	50	40	40	60	48	17	0	9			8			ICSI	1	9	9	7	0	7	77.7778	0	0								2
OSR340	1	0	38.2466	42.3123	300	3600			11	2072	0.5	1	0	0	0	0	0	2	3	10	30	50	10	10	0	9		1				ICSI	1	9	9	8	0	8	88.8889	1	5	1			3BA				1
OSR341	1	1	39.9945	38.7151	150	1350			15	2543	0.5	1	0	0	0	0	0	3.5	35	50	35	50	87.5	18	0	16	1		1			ICSI	1	16	16	15	0	15	93.75										4
OSR342	1	0	41.0192	39.126	150	1800			10	2483	1.08	0	1	0	0	0	1	2	40	25	20	50	25	12	0	7	1	3	1			ICSI	1	8	8	7	0	7	87.5	2	5		1	1	3BB	2BC
OSR343	1	0	40.9205	45.7507	.	.			12	1596	0.6	1	0	0	0	0	0	2	20	15	20	20	6	7	0	5		1	1			ICSI	1	5	5	3	0	3	60	0	0								4
OSR344	1	0	41.4767	41.0548	300	2700			13.6	1475	0.8	1	0	0	0	0	0	2	6	10	30	40	8	4	0	4						ICSI	1	4	4	4	0	4	100	0	0								4
OSR345	1	1	39.9425	32.389	150	750			9.8	1274	0.4	1	0	0	0	0	0	2	80	60	50	70	84	17	0	17						ICSI	1	17	17	16	0	16	94.1176	0	0								7
OSR346	1	1	41.6548	46.4493	300	3000			10	1476	1.3	0	1	0	0	0	1	3	50	80	50	60	144	4	0	3			1			ICSI	1	3	3	0	0	3	100	0	0								7
OSR347	1	0	24.4685	34.0055	112	2773			12	2369	0.94	1	0	0	0	0	0	3	60	80	60	70	168	13	0	4		3			5	IVF	0	4	9	4	0	4	44.4444	0	0								4
OSR348	1	1	38.7562	43.126	300	2900			13	2524	0.7	1	0	0	0	0	0	1	30	15	40	60	9	4	0	3		1				ICSI	1	3	3	3	0	3	100	0	0								no pgs
OSR349	1	0	41.6301	40.9671	150	1500			8.5	1083	2.6	0	0	0	0	1	4	3	30	35	20	25	26.25	4	0	3	1					ICSI	1	4	4	2	0	2	50	0	0								3
OSR350	1	0	35.7644	47.2301	150	1650			14	2201	1.35	0	1	0	0	0	1	2	40	20	40	50	20	10	0	6	1	3				ICSI	1	7	7	6	0	6	85.7143	0	0								4
OSR351	1	1	39.4767	31.6959	150+225	1500			13	2823	1.4	0	1	0	0	0	1	2.5	70	80	50	60	120	11	0	5					6	IVF	0	5	11	8	0	8	72.7273	0	0								2
OSR352	1	0	30.5616	32.5288	225	2625			3	1957	2.9	0	0	0	0	1	4	5	40	25	50	70	87.5	5	0	5						ICSI	1	5	5	3	0	3	60	0	0								7
OSR353	1	0	31.537	38.6384	112.5	900			6.5	2825	1.2	0	1	0	0	0	1	2	20	30	30	40	24	6	0	3			1			ICSI	1	3	3	3	0	3	100	0	0								4
OSR354	1	0	39.789	42.2301	.	.			11	1400	1.3	0	1	0	0	0	1	2.5	40	50	55	70	87.5	6	0	5	1					ICSI	1	6	6	4	0	4	66.6667	0	0								4
OSR355	1	0	37.6795	41.7315	300	3600			8.2	2071	1.09	0	1	0	0	0	1	3	18	13	30	30	11.7	7	0	4	2	1				ICSI	1	6	6	4	0	4	66.6667	0	0								7
OSR356	1	0	40.474	43.326	225	2250			10	2216	0.86	1	0	0	0	0	0	2	15	20	25	40	16	8	0	8						ICSI	1	8	8	7	0	7	87.5	2	5		1	1	2BC	2BB			1
OSR357	1	0	33.2082	42.7863	225	2400			8	1298	2.6	0	0	0	0	1	4	2.5	10	10	50	70	17.5	4	0	4						ICSI	1	4	4	3	0	3	75	0	0								3
OSR358	1	0	33.8438	39.137	150	1650			7.5	1362	0.71	1	0	0	0	0	0	3.5	70	80	60	80	224	5	0	5						ICSI	1	5	5	4	0	4	80	1	5		1		2BB				1
OSR359	1	1	41.0192	35.5753	150	2250			9	2989	1.1	0	1	0	0	0	1	2	60	60	50	70	84	15	0	9			1		5	IVF	0	9	14	10	0	10	71.4286	0	0								2
OSR360	1	0	31.7726	44.9562	300	2950			9	1980	1.6	0	0	1	0	0	2	2	45	60	45	60	72	9	0						4	IVF	0	5	9	7	0	7	77.7778	1	5	1			3BB				1
OSR361	1	1	38.274	56.5863	150	1500			11.5	3069	1.1	0	1	0	0	0	1	1.8	20	8	20	40	5.76	17	0	14		2	1			ICSI	1	14	14	10	0	10	71.4286	0	0								2
OSR362	1	0	43.1342	41.3123	.	.			8.5	2243	0.7	1	0	0	0	0	0	3	45	60	65	80	144	11	0	9	2					ICSI	1	11	11	7	0	7	63.6364	0	0								7
OSR363	1	0	37.4137	46.3178	150	1250			12	1486	3.4	0	0	0	0	1	4	4,5	3	3	60	70	9.45	11	0	11		1				ICSI	1	11	11	6	0	6	54.5455	0	0								3
OSR364	1	0	34.1452	36.6767	187	1909			11	2411	0.6	1	0	0	0	0	0	5	55	80	35	70	280	13	0	7	1	1			4	IVF	0	8	12	9	0	9	75	1	5		1		2BB				1
OSR365	1	0	38.3808	42.4055	225	2250			15	3063	2.58	0	0	0	0	1	4	2	40	80	30	60	96	12	0	8	2		1			ICSI	1	10	10	9	0	9	90	0	0								7
OSR366	1	0	39.3945	38.3151	150	1537.5			11.4	5278	1.54	0	0	1	0	0	2	2.5	8	6	25	40	6	10	0	5		2	3			ICSI	1	5	5	5	0	5	100	0	0
OSR367	1	0	36.8986	40.0575	150	1950			10	1103	0.75	1	0	0	0	0	0	3	20	30	15	25	22.5	14	0	11			3			ICSI	1	11	11	10	0	10	90.9091	1	5	1			3AB				1
OSR368	1	0	34.3096	34.4301	225	1575			10	774	0.4	1	0	0	0	0	0	2.5	40	80	60	50	100	6	0	6						ICSI	1	6	6	5	0	5	83.3333	1	5		1		3BC
OSR369	1	0	31.5534	45.6082	150	1500			8	2419	1.4	0	1	0	0	0	1	3	20	30	25	60	54	21	0	18	2	1		8		ICSI	1	10	10	7	0	7	70	0	0								2
OSR370	1	0	30.9014	32.9068	125	1550			9	2575	2.5	0	0	0	0	1	4	4	90	90	60	80	288	13	0	5		3			5	IVF	0	5	10	7	0	7	70	0	0								3
OSR371	1	1	35.2795	41.7973	250	2050			6	2621	0.8	1	0	0	0	0	0	4	20	20	30	40	32	7	0	5		2				ICSI	1	5	5	5	0	5	100	0	0								7
OSR372	1	0	34.3644	46.6548	150	2100			12	1897	0.9	1	0	0	0	0	0	1	70	40	30	40	16	5	0	2	1	1				ICSI	1	3	3	2	0	2	66.6667	1	5		1		3CB				1
OSR373	1	0	41.5699	39.0521	225	2100			6	1710	0.88	1	0	0	0	0	0	1.5	60	50	60	60	45	6	0	5			1			ICSI	1	5	5	4	0	4	80	0	0								7
OSR374	1	0	38.1452	47.4767	150	1200			8.8	1184	1.3	0	1	0	0	0	1	1	60	60	40	70	42	8	0	4					3	IVF	0	4	7	5	0	5	71.4286	1	5		1		3BC				1
OSR375	1	1	31.7342	33.3918	112	1008			8.6	4704	2.03	0	0	0	1	0	3	4	70	80	60	60	192	13	0	7		4				ICSI	1	7	7	6	0	6	85.7143	0	0
OSR376	1	1	32.8904	33.1671	225	2025			9	2118	1.12	0	1	0	0	0	1	2	90	110	70	75	165	16	0	16						ICSI	1	16	16	14	0	14	87.5	0	0								7
OSR377	1	1	30.9233	32.7452	150	1575			11	4043	1.4	0	1	0	0	0	1	2.5	60	80	30	50	100	22	0	16	1	5				ICSI	1	17	17	14	0	14	82.3529	0	0								7
OSR378	1	0	34.1589	39.4959	225	1950			8.6	1409	0.58	1	0	0	0	0	0	2.5	100	80	60	75	150	8	0	7			1			ICSI	1	7	7	7	0	7	100	1	5		1		2BB				2
OSR379	1	0	38.337	26.8466	150	1050			10	1340	0.28	1	0	0	0	0	0	2	35	45	50	60	54	9	0	4		1			4	IVF	0	4	8	4	0	4	50	1	5		1		2BB				1
OSR380	1	0	37.5507	40.7507	225	1575			10	1053	0.42	1	0	0	0	0	0	3	50	30	20	25	22.5	7	0	6		1				ICSI	1	6	6	3	0	3	50	1	5		1		2BB				1
OSR381	1	0	39.4822	47.2685	300	2850			7	672	3.98	0	0	0	0	1	4	4	25	25	50	55	55	4	0	4						ICSI	1	4	4	3	0	3	75	0	0								4
OSR382	1	0	36.2685	43.4219	.	.			10	2120	1.13	0	1	0	0	0	1	1.5	40	20	40	70	21	14	0	10		2	2			ICSI	1	10	10	6	0	6	60	2	5		1	1	2BC
OSR383	1	0	34.0055	36.1534	150	600			9.6	2410	1	0	1	0	0	0	1	3	20	7	10	40	8.4	17	0	13	2	2				ICSI	1	13	13	10	0	10	76.9231	1	5		1		2BB				1
OSR384	1	1	36.2329	36.6521	225	4450			9	1488	0.5	1	0	0	0	0	0	2	15	10	40	60	12	4	0	3		1				ICSI	1	3	3	3	0	3	100	0	0								7
OSR385	1	0	40.2	41.1863	225	2475			10	1819	1.2	0	1	0	0	0	1	3.5	20	15	20	40	21	9	0	7	1		1			ICSI	1	8	8	4	0	4	50	1	5			1	3CC
OSR386	1	1	29.9178	32.0055	150	1200			11	2669	0.61	1	0	0	0	0	0	4	3	5	40	40	8	32	0	26	2	4		12		ICSI	1	14	14	10	0	10	71.4286										4
OSR387	1	1	30.2603	31.074	150	1200			9.7	3838	3.6	0	0	0	0	1	4	2,5	70	70	70	70	122.5	12	0	10	1	1				ICSI	1	11	11	8	0	8	72.7273	0	0								7
OSR388	1	1	34.9671	36.2274	150	2025			16	4017	5.2	0	0	0	0	1	4	3	40	30	20	20	18	11	0	9	1	1				ICSI	1	10	10	10	0	10	100	0	0								7
OSR389	1	0	38.2384	35.4384	150	625			10	1396	0.6	1	0	0	0	0	0	4	35	40	40	50	80	7	0	6		1				ICSI	1	6	6	5	0	5	83.3333	1	5		1		3BB				1
OSR390	1	0	37.7425	33.0027	.	.			7.5	460	0.6	1	0	0	0	0	0	3	25	10	30	30	9	15	0	13		2				ICSI	1	13	13	13	0	13	100	2	5		2		2BB	2BB			1
OSR391	1	0	27.0849	27.7014	300	3300			12.6	2126	1.6	0	0	1	0	0	2	4.5	50	60	40	60	162	19	0	13				8	5	IVF	0	5	10	10	0	10	100	0	0								2
OSR392	1	0	31.5589	33.3178	112	1998.5			13	4496	1.77	0	0	1	0	0	2	2	15	15	30	40	12	17	0	17						ICSI	1	14	14	8	0	8	57.1429	0	0								2
OSR393	1	1	35.4082	33.6466	150	2137			11	2021	3.78	0	0	0	0	1	4	2	6	5	50	60	6	7	0	5	1		1			ICSI	1	6	6	4	0	4	66.6667	0	0
OSR394	1	1	30.1836	40.8055	150	1837.5			9.2	1976	1.4	0	1	0	0	0	1	3	30	60	60	70	126	12	0	6					6	IVF	0	6	12	9	0	9	75	0	0								2
OSR395	1	0	37.1123	35.189	.	.			9.2	1375	1.4	0	1	0	0	0	1	3,5	30	30	20	40	42	19	0	16	2		1			ICSI	1	18	18	10	0	10	55.5556	0	0								2
OSR396	1	1	45.811	48.6027	.	.			9	2890	0.49	1	0	0	0	0	0	1	90	50	30	30	15	16	0	14			2			ICSI	1	14	14	9	0	9	64.2857	0	0								7
OSR397	1	0	28.1918	30.4384	150	1575			10	5796	3.5	0	0	0	0	1	4	1.2	40	25	40	50	15	18	0	18						ICSI	1	18	18	16	0	16	88.8889	0	0								7
OSR398	1	0	39.6877	40.3562	300	3600			7.1	1859	1.1	0	1	0	0	0	1	2,5	120	120	30	35	105	4	0	4						ICSI	1	4	4	4	0	4	100										7
OSR399	1	0	42.1671	41.589	300	4875			8.5	2974	1.75	0	0	1	0	0	2	3	80	110	40	50	165	6	0	6						ICSI	1	6	6	5	0	5	83.3333	0	0								7
OSR400	1	0	33.6137	34.474	300	2250			10	2204	0.33	1	0	0	0	0	0	4	70	100	70	80	320	7	0	7						ICSI	1	7	7	6	0	6	85.7143	0	0								7
OSR401	1	0	40.9014	44.474	300	2550			6	497	0.3	1	0	0	0	0	0	4	35	40	30	50	80	4	0	3		1				ICSI	1	3	3	2	0	2	66.6667										7
OSR402	1	0	34.8904	36.7616	150	2025			10	1951	0.5	1	0	0	0	0	0	1.5	45	25	35	60	22.5	5	0	5						ICSI	1	5	5	4	0	4	80	1	5	1			3AB				1
OSR403	1	0	34.7589	34.1151	225	2775			8	1712	2.4	0	0	0	1	0	3	4	12	7	25	50	14	11	0	10			1			ICSI	1	10	10	9	0	9	90	0	0								4
OSR404	1	0	31.7726	30.6329	.	.			11	2011	1.6	0	0	1	0	0	2	1,5	120	70	40	60	63	10	0	6	1		3			ICSI	1	7	7	4	0	4	57.1429	2	5		1	1	2BC	1BC			1
OSR405	1	0	28.2767	28.1671	100+150	700			7.8	2833	1.35	0	1	0	0	0	1	3	8	20	20	20	12	10	0	8		2				ICSI	1	8	8	8	0	8	100	0	0
OSR406	1	0	36.2192	38.1425	.	.			12.5	2309	3.36	0	0	0	0	1	4	1.5	15	15	20	40	9	13	0	7	3	2	1			ICSI	1	10	10	7	0	7	70	0	0								3
OSR407	1	0	34.8	36.9205	100+150	700			12	1110	0.6	1	0	0	0	0	0	3.5	50	40	40	60	84	6	0	5	1					ICSI	1	6	6	5	0	5	83.3333	2	5		1	1	2BB	1CC
OSR408	1	0	34.6822	35.3534	.	.			12		2.99	0	0	0	0	1	4	3,5	100	100	40	45	157.5	14	0	10		2	2			ICSI	1	10	10	7	0	7	70	0	0								7
OSR409	1	0	37.3726	40.9918	225	1950			10		1	0	1	0	0	0	1	4	25	25	30	40	40	15	0	14		1				ICSI	1	14	14	10	0	10	71.4286	0	0								4
OSR410	1	0	34.2521	37.8329	100+225	775			9	10014	0.25	1	0	0	0	0	0	3	10	15	30	30	13.5	11	0	10	1					ICSI	1	11	11	9	0	9	81.8182	1	5		1		3BB				1
OSR411	1	0	39.9644	37.674	225	2625			10	758	0.3	1	0	0	0	0	0	2,5	20	40	10	20	20	6	0	6						ICSI	1	6	6	2	0	2	33.3333	0	0								4
OSR412	1	0	36.0493	40.1753	.	.			12	1715	0.82	1	0	0	0	0	0	3	2	10	20	60	18	9	0	9						ICSI	1	9	9	5	0	5	55.5556	1	5		1		3BB				1
OSR413	1	0	31.1397	33.4932	200	1700				3880	1.7	0	0	1	0	0	2	4	50	60	30	50	120	16	0	11			5			ICSI	1	11	11	7	0	7	63.6364	0	0								no pgs
OSR414	1	0	34.2301	45.4356	150	1200			12	2664	0.7	1	0	0	0	0	0	2	60	25	50	60	30	12	0	6		2			4	IVF	0	6	10	8	0	8	80	0	0								4
OSR415	1	0	35.3205	37.8466	.	.			8	1170	0.75	1	0	0	0	0	0	0.8	140	50	40	50	20	6	0	3		1	2			ICSI	1	3	3	3	0	3	100	1	5			1	1CB
OSR416	1	0	34.1726	35.6658	112	1422			12	2639	1.03	0	1	0	0	0	1	2	20	25	15	50	25	35	0	24	1	3	7			ICSI	1	24	24	18	0	18	75	0	0
OSR417	1	0	31.8438	39.5671	125	1750			9	1999	1.4	0	1	0	0	0	1	2	20	15	30	35	10.5	5	0	5						ICSI	1	5	5	3	0	3	60	1	5			1	3CC				1
OSR418	1	0	37.9863	36.9973	150	2175			9.4	1615	1.2	0	1	0	0	0	1	3.5	15	20	25	40	28	10	0	8	1	1				ICSI	1	9	9	6	0	6	66.6667	2	5	1		1	3AB	1BB			1
OSR419	1	0	38.3753	40.5342	225	3300			12	1739	1.4	0	1	0	0	0	1	3	10	20	50	50	30	9	0	8		1				ICSI	1	8	8	4	0	4	50	0	0								4
OSR420	1	0	38.0822	39.1616	.	.			8.5	3275	1.6	0	0	1	0	0	2	4	10	10	15	15	6	16	0	12		3	1			ICSI	1	12	12	8	0	8	66.6667	2	5			2	1BB	1CC			1
OSR421	1	0	30.2767	52.874	150	1800			8	4462	2.3	0	0	0	1	0	3	1.5	70	20	60	40	12	18	0	12		5	1			ICSI	1	12	12	10	0	10	83.3333	0	0								3
OSR422	1	0	32.5918	39.137	225	2650			9	1141	2	0	0	0	1	0	3	3.5	25	8	20	30	8.4	12	0	9			3			ICSI	1	9	9	9	0	9	100	0	0
OSR423	1	0	40.7699	37.2575	.	.			10	624	1	0	1	0	0	0	1	3	60	70	60	70	147	4	0	4						ICSI	1	4	4	3	0	3	75	0	0								7
OSR424	1	0	28.737	31.7863	225	1800			10	1771	1.5	0	0	1	0	0	2	4	10	20	20	30	24	10	0	9			1			ICSI	1	9	9	5	0	5	55.5556	1	5			1	1CB				1
OSR425	1	0	41.0247	49.9397	150	1800			10	1955	0.7	1	0	0	0	0	0	3	60	20	50	60	36	11	0	10		1				ICSI	1	10	10	6	0	6	60	0	0								4
OSR426	1	0	37.1315	43.2329	225	2850			11	2038	0.7	1	0	0	0	0	0	2.5	40	60	40	80	120	6	0	5		1				ICSI	1	5	5	4	0	4	80	1	5		1	0	2BB
OSR427	1	0	37.1562	37.7014	200	2200			7.8	1027	0.8	1	0	0	0	0	0	5	15	35	40	65	113.75	5	0	3						ICSI	1	4	4	3	0	3	75	1	5		1		2BB
OSR428	1	0	36.0274	41.8712	300	4125			10	4304	2.08	0	0	0	1	0	3	3	20	30	30	70	63	8	0	6		1	1			ICSI	1	6	6	5	0	5	83.3333	0	0								4
OSR429	1	1	39.8521	45.663	300	5850			8.5	2374	1.26	0	1	0	0	0	1	3.5	45	30	60	70	73.5	6	0	3		3				ICSI	1	3	3	2	0	2	66.6667
OSR430	1	0	32.8658	33.9616	150	1275			8	737	0.78	1	0	0	0	0	0	3.5	45	40	40	60	84	10	0	5		5				ICSI	1	5	5	5	0	5	100	2	5		1	1	1BB	1CB
OSR431	1	0	35.6137	40.6795	150	1850			12	2391	0.9	1	0	0	0	0	0	2	5	6	60	65	7.8	7	0	7						ICSI	1	7	7	7	0	7	100										2
OSR432	1	1	36.3973	37.4274	.	.			9.5	2247	1.4	0	1	0	0	0	1	2.5	55	70	50	60	105	14	0	8	1	5				ICSI	1	9	9	7	0	7	77.7778	0	0								7
OSR433	1	0	42.2411	42.4466	300	6150			8	1800	3.99	0	0	0	0	1	4	2.5	60	40	35	60	60	6	0	5		1				ICSI	1	5	5	4	0	4	80	0	0								3
OSR434	1	0	28.0384	31.937	112.5	2537.5			9.5	2612	0.46	1	0	0	0	0	0	3	30	30	65	75	67.5	13	0	6		1			6	IVF	0	6	12	8	0	8	66.6667	1	5		1		3BB				1
OSR435	1	0	39.1205	37.4493	.	.			9	1949	0.3	1	0	0	0	0	0	2	10	15	45	70	21	15	0	9					6	IVF	0	6	12	10	0	10	83.3333	1	5		1		2BB				1
OSR436	1	0	40.7616	42.2685	150	2500			11	1275	0.77	1	0	0	0	0	0	2	40	30	35	65	39	9	0	5					4	IVF	0	5	9	7	0	7	77.7778	0	0								4
OSR437	1	1	35.6849	34.6164	150	1350			9.1	4028	1.75	0	0	1	0	0	2	2	30	35	35	45	31.5	20	0	15		5				ICSI	1	15	15	11	0	11	73.3333	0	0								4
OSR438	1	0	35.0603	39.1315	150	1462.5			11	4128	1.5	0	0	0	0	1	4	2.5	45	30	50	60	45	23	0	13	1	1			6	IVF	0	9	15	14	0	14	93.3333	0	0								2
OSR439	1	1	41.0521	44.6247	375	4500			7.6	1918	0.5	1	0	0	0	0	0	3	50	60	35	55	99	7	0	7						ICSI	1	7	7	6	0	6	85.7143	0	0								7
OSR440	1	1	38.6658	42.3479	.	.			11	1595	2	0	0	0	1	0	3	2	25	10	45	50	10	4	0	4						ICSI	1	4	4	3	0	3	75	0	0								7
OSR441	1	1	38.4959	43.8986	.	.			11	1877	0.36	1	0	0	0	0	0	3.5	25	35	20	10	12.25	21	0	18		3				ICSI	1	14	14	12	0	12	85.7143	0	0								4
OSR442	1	1	40.9562	55.1699	300	3000			6	2071	1	0	1	0	0	0	1	3	20	15	25	55	24.75	9	0	9						ICSI	1	9	9	8	0	8	88.8889	0	0								7
OSR443	1	0	37.2685	35.3178	225	2700			12	4358	3.36	0	0	0	0	1	4	4	35	30	60	70	84	11	0	10		1				ICSI	1	10	10	7	0	7	70										3
OSR444	1	1	33.1342	47.7068	225	1425			13	7800	1.64	0	0	1	0	0	2	3	45	40	40	40	48	24	0	14		2	2			ICSI	1	14	14	12	0	12	85.7143	0	0								8
OSR445	1	1	34.6603	35.2904	187	1683			10	2747	0.8	1	0	0	0	0	0	3	30	20	35	55	33	15	0	13	1	1				ICSI	1	14	14	8	0	8	57.1429	0	0								8
OSR446	1	0	34.6356	35.8822	112	2511			12	1856	0.2	1	0	0	0	0	0	3	55	65	45	60	117	15	0	9					6	IVF	0	9	15	14	0	14	93.3333	0	0								2
OSR447	1	1	36.4767	43.2	150	1686			9.2	1958	1.29	0	1	0	0	0	1	1.5	45	30	50	70	31.5	16	0	16						ICSI	1	16	16	11	0	11	68.75	0	0								8
OSR448	1	0	32.7562	38.8411	.	.			15.5	1414	0.6	1	0	0	0	0	0	3	40	50	50	55	82.5	6	0	5		1				ICSI	1	5	5	5	0	5	100	0	0
OSR449	1	0	38.7342	42.6904	225	3300			6.8	2502	0.8	1	0	0	0	0	0	1	50	20	25	50	10	13	0	13						ICSI	1	13	13	12	1	13	100	1	5		1		2BB				1
OSR450	1	0	34.2219	35.663	225	2325			10	1602	0.8	1	0	0	0	0	0	2	60	60	50	70	84	12	0	6			1		5	IVF	0	6	11	9	0	9	81.8182	1	5	1			3AA
OSR451	1	0	34.263	40.6301	225	2700			10.2	1555	1.47	0	1	0	0	0	1	3	20	20	40	60	36	9	0	5	1	3				ICSI	1	6	6	3	0	3	50	1	5	1			3AA				1
OSR452	1	1	30.5452	30.6192	150	2550			8.2	601	1.1	0	1	0	0	0	1	3	20	20	50	60	36	14	0	14						ICSI	1	14	14	13	0	13	92.8571	0	0								7
OSR453	1	1	37.3753	36.8767	300	4800			14.5	1494	0.9	1	0	0	0	0	0	2.5	70	100	45	55	137.5	4	0	4						ICSI	1	4	4	3	1	4	100	0	0
OSR454	1	0	40.7534	40.3452	225	2250			10	1369	4.6	0	0	0	0	1	4	3	35	45	50	50	67.5	11	0	8	1	1	1			ICSI	1	9	9	8	0	8	88.8889	0	0								3
OSR455	1	0	42.526	40.7315	300	3600			13	2656	0.28	1	0	0	0	0	0	3	25	15	45	55	24.75	12	0	10		2				ICSI	1	10	10	10	0	10	100	1	5	1			3AA				1
OSR456	1	0	33.7151	39.389	150	1825			11	2616	1.69	0	0	1	0	0	2	3	55	50	50	55	82.5	7	0	6	1					ICSI	1	7	7	6	0	6	85.7143	0	0								3
OSR457	1	1	33.2712	36.8548	225	1500			14	1810	0.6	1	0	0	0	0	0	3.5	20	50	35	50	87.5	6	0	5		1				ICSI	1	5	5	5	0	5	100	0	0								7
OSR458	1	0	40.0822	43.5151	.	.			12	1646	1.8	0	0	1	0	0	2	2	35	40	30	55	44	9	0	6	1		2			ICSI	1	7	7	6	0	6	85.7143	2	5		1	1	2CC	2BB
OSR459	1	1	35.8712	45.4685	150	1950			8	4755	4.08	0	0	0	0	1	4	1	100	55	50	65	35.75	10	0	7					3	IVF	0	7	10	9	0	9	90	0	0								3
OSR460	1	0	39.4904	41.2384	.	.			14	2285	0.68	1	0	0	0	0	0	2	25	20	25	35	14	8	0	7		1				ICSI	1	7	7	7	0	7	100	0	0								4
OSR461	1	1	38.5726	35.0329	.	.			9.5	2113	3.68	0	0	0	0	1	4	2	30	40	50	60	48	9	0	2	5	2				ICSI	1	7	7	3	1	4	57.1429	0	0								8
OSR462	1	1	33.8466	34.7068	.	.			9.8	2785	0.43	1	0	0	0	0	0	3.5	70	80	35	50	140	15	0	12		1				ICSI	1	12	12	8	3	11	91.6667	0	0								7
OSR463	1	1	30.674	27.5425	.	.			17	2337	0.91	1	0	0	0	0	0	1.5	50	60	40	45	40.5	8	0	7		1				ICSI	1	7	7	6	0	6	85.7143	0	0								7
OSR464	1	1	32.8301	36.8575	225	2250			12	3858	2.08	0	0	0	1	0	3	1	55	60	40	40	24	20	0	19		1				ICSI	1	19	19	17	0	17	89.4737	0	0								7
OSR465	1	1	35.2329	41.1068	150	1425			8	2358	1	0	1	0	0	0	1	2	12	10	30	35	7	17	0	10	2	5				ICSI	1	12	12	10	0	10	83.3333	0	0								8
OSR466	1	1	39.2055	42.726	375	4800			11	1912	1.9	0	0	1	0	0	2	0.5	80	30	50	70	10.5	8	0	7						ICSI	1	7	7	6	0	6	85.7143	0	0								7
OSR467	1	1	37.7479	39.3918	225	1500			10	2928	0.9	1	0	0	0	0	0	2	20	10	20	40	8	5	0	4		1				ICSI	1	4	4	3	0	3	75	0	0								8
OSR468	1	0	37.0685	39.3233	150	2400			10	2371	0.9	1	0	0	0	0	0	4	20	25	40	50	50	6	0	3		3				ICSI	1	3	3	3	0	3	100	2	5		1	1	1BB
OSR469	1	0	34.9534	34.5836	150+150	300			11	2271	0.68	1	0	0	0	0	0	2	16	10	20	25	5	8	0	4	1	2				ICSI	1	5	5	4	0	4	80	1	5		1		2BB				1
OSR470	1	1	35.9123	44.1945	125	1675			9.2	5428	2.18	0	0	0	1	0	3	3	75	90	30	35	94.5	25	0	20						ICSI	1	20	20	14	0	14	70	0	0								7
OSR471	1	1	38.5753	37.3397	.	.			10	1169	1.25	0	1	0	0	0	1	4	30	50	40	65	130	9	0	8		1				ICSI	1	8	8	8	0	8	100	0	0								7
OSR472	1	1	37.7068	39.0384	.	.			9.5	3408	0.75	1	0	0	0	0	0	3	30	25	45	50	37.5	18	0	13	1	3	1			ICSI	1	13	13	13	0	13	100	0	0								8
OSR473	1	1	39.8548	47.4575	.	.			10.1	3630	1.41	0	1	0	0	0	1	2	10	10	25	30	6	9	0	8						ICSI	1	8	8	7	0	7	87.5	0	0								2
OSR474	1	0	39.7589	43.6329	225	3000			10	3765	3.9	0	0	0	0	1	4	3.5	90	70	60	70	171.5	18	0	15	1	2				ICSI	1	16	16	12	0	12	75	0	0								8+3
OSR475	1	0	35.5836	36.3068	.	.			8	1567	1.2	0	1	0	0	0	1	3	65	100	35	50	150	11	0	6					5	IVF	0	6	11	10	0	10	90.9091	2	5			2	3BC	3CC
OSR476	1	0	36.8603	39.6932	.	.			11	768	0.5	1	0	0	0	0	0	1.5	70	40	55	70	42	5	0	3		2				ICSI	1	3	3	1	0	1	33.3333	2	5		1	1	1BB	MOR
OSR477	1	0	41.1671	46.8685	.	.			8.8	2672	1.67	0	0	1	0	0	2	2	50	50	40	60	60	7	0	6		1				ICSI	1	6	6	5	0	5	83.3333	0	0								3
OSR478	1	0	32.8027	32.1534	.	.			9	1403	0.96	1	0	0	0	0	0	3.5	15	5	25	30	5.25	11	0	9		2				ICSI	1	9	9	8	0	8	88.8889	0	0								7
OSR479	1	0	35.7808	35.4712	225	1575			10	1746	1.2	0	1	0	0	0	1	3	40	55	50	70	115.5	9	0	4	1				4	IVF	0	5	9	4	0	4	44.4444	1	5	1			3AA				1
OSR480	1	0	33.7589	47.5562	112.5	1425			9	3640	1.9	0	0	1	0	0	2	2	10	6	35	50	6	11	0	9		2				ICSI	1	9	9	2	4	6	66.6667	0	0								7
OSR481	1	0	31.8	38.7671	150+150	975			12	3565	1.4	0	1	0	0	0	1	5	30	15	40	50	37.5	16	0	9		3			4	IVF	0	9	13	9	0	9	69.2308	1	5	1			3AB				1
OSR482	1	1	33.2	34.9644	.	.			6.2	575	0.5	1	0	0	0	0	0	2	10	15	45	55	16.5	9	0	9						ICSI	1	9	9	7	0	7	77.7778	0	0								7
OSR483	1	0	31.137	36.3425	150	1912.5			12	1817	0.38	1	0	0	0	0	0	4	55	40	30	40	64	13	0	8	1	3	1			ICSI	1	9	9	6	0	6	66.6667	1	5			1	1CC
OSR484	1	1	26.1945	35.6767	.	.			11	3099	1.21	0	1	0	0	0	1	1.5	80	80	45	55	66	15	0	15						ICSI	1	15	15	14	1	15	100	0	0								7
OSR485	1	1	28.0959	34.8329	112	1596			11	4355	2.3	0	0	0	1	0	3	4	20	30	45	50	60	21	0	19	1	1				ICSI	1	19	19	12	0	12	63.1579	0	0								7
OSR486	1	0	34.863	34.937	225	2850			8.3	3500	1.76	0	0	1	0	0	2	2	50	40	60	65	52	18	0	14	2	2				ICSI	1	16	16		0	12	75										7
OSR487	1	1	39.2712	38.4849	225	4650			10.7	2031	0.7	1	0	0	0	0	0	2	50	80	25	30	48	9	0	8			1			ICSI	1	8	8	5	0	5	62.5	0	0								7
OSR488	1	0	30.874	32.9151	150	1650			9.3	991	0.07	1	0	0	0	0	0	3	16	8	30	35	8.4	6	0	6						ICSI	1	6	6	2	4	6	100	1	5		1		3BB				1
OSR489	1	1	35.074	38.937	225	2250			10	2749	0.5	1	0	0	0	0	0	1.5	60	25	20	30	11.25	16	0	8	1	2			5	IVF	0	8	13	12	0	12	92.3077	0	0								8
OSR490	1	1	40.3699	43.989	200	2300			11.5	3806	1.27	0	1	0	0	0	1	2.5	10	6	30	35	5.25	20	0	13		7				ICSI	1	13	13	7	0	7	53.8462	0	0								8
OSR491	1	0	33.1014	35.3041	225	2550			8.8	1014	0.33	1	0	0	0	0	0	3	20	30	50	60	54	4	0	3		1				ICSI	1	3	3	3	0	3	100	2	5		1	1	1BB	2BB
OSR492	1	1	40.3068	43.2521	150+225	1800			11	2821	0.59	1	0	0	0	0	0	3.5	120	70	40	60	147	5	0	2	2	1				ICSI	1	4	4	2	0	2	50	0	0								8
OSR493	1	1	40.6082	48.9178	.	.			11.7	3453	0.77	1	0	0	0	0	0	4	21	10	30	50	20	18	0	15		3				ICSI	1	15	15	13	0	13	86.6667	0	0								8
OSR494	1	0	37.0932	58.9205	225	2325			8	2181	1.17	0	1	0	0	0	1	3	35	20	30	35	21	9	0	6		3				ICSI	1	6	6	6	0	6	100	2	5		1	1	1BB	2BB			1
OSR495	1	1	40.3425	40.4411	.	.			7	3462	1.4	0	1	0	0	0	1	3.5	70	80	40	70	196	8	0	5	2	1				ICSI	1	7	7	5	0	5	71.4286	0	0								7
OSR496	1	0	40.6795	47.0877	.	.			10	909	0.15	1	0	0	0	0	0	1	30	18	35	40	7.2	5	0	5						ICSI	1	5	5	4	0	4	80	1	5		1		2BB				1
OSR497	1	0	34.8575	39.4027	225	2400			8	2349	0.75	1	0	0	0	0	0	2.5	70	40	30	35	35	6	0	5	1					ICSI	1	6	6	5	0	5	83.3333	1	5		1		2BB				1
OSR498	1	1	35.937	39.2822	225	5175			12	4411	2.6	0	0	0	0	1	4	6	30	25	70	70	105	5	0	5						ICSI	1	5	5	5	0	5	100										2
OSR499	1	1	36.8959	35.4986	300	3450			8	1559	0.4	1	0	0	0	0	0	3	80	20	25	70	42	6	0	6						ICSI	1	6	6	5	0	5	83.3333	1	5	1			3AB				1
OSR500	1	1	40.7945	50.3589	150	1650			12	3765	0.6	1	0	0	0	0	0	3	8	10	25	35	10.5	12	0	8	2	2				ICSI	1	10	10	9	0	9	90	0	0								2
OSR501	1	1	41.1699	41.4795	225	2400			8	4087	1.3	0	1	0	0	0	1	2.5	25	35	40	50	43.75	11	0	7		3	1			ICSI	1	7	7	5	0	5	71.4286										7
OSR502	1	0	37.6548	42.7699	150	2025			8	1798	0.5	1	0	0	0	0	0	3.5	50	40	20	30	42	9	0	8	1					ICSI	1	9	9	6	0	6	66.6667	2	5			2	2BC
OSR503	1	0	33.2493	47.8575	150	2650			10.5	2153	0.75	1	0	0	0	0	0	1	40	10	40	50	5	8	0	8						ICSI	1	8	8	4	0	4	50	2	5			2	1BC	1BB
OSR504	1	0	32.7973	34.6274	150	1500			9.5	1688	2.2	0	0	0	1	0	3	2	18	20	30	35	14	8	0	7						ICSI	1	7	7	5	0	5	71.4286	0	0								3
OSR505	1	0	38.5288	37.9562	300	2700			10	2730	0.55	1	0	0	0	0	0	2	20	25	50	55	27.5	8	0	8						ICSI	1	8	8	8	0	8	100	2	5	1	1		2BB	2AB			1
OSR506	1	0	38.8082	32.0959	300	2625			8	3021	1.9	0	0	1	0	0	2	1	45	40	50	55	22	8	0	4					4	IVF	0	4	8	8	0	8	100	0	0								3
OSR507	1	0	35.2247	38.7315	.	.			8.7	2062	0.2	1	0	0	0	0	0	4	20	20	35	40	32	19	0	10		2	1		4	IVF	0	10	14	11	0	11	78.5714	1	5	1			3AA
OSR508	1	1	40.811	43.6877	300	5625			10	1070	1.68	0	0	1	0	0	2	3	60	60	20	50	90	5	0	5						ICSI	1	5	5	4	0	4	80	0	0								7
OSR509	1	1	38.4301	42.6466	.	.			12	1897	0.61	1	0	0	0	0	0	2	30	20	20	20	8	4	0	3	1					ICSI	1	4	4	2	0	2	50	0	0								7
OSR510	1	1	36.9616	39.9178	150	2000			10	8313	2.11	0	0	0	1	0	3	6	40	60	60	70	252	16	0	12		3	1			ICSI	1	12	12	9	1	10	83.3333	0	0
OSR511	1	1	36.3534	39.7781	225	3300			11	3501	1.2	0	1	0	0	0	1	2	25	40	35	60	48	19	0	15		4				ICSI	1	15	15	15	0	15	100	0	0								7
OSR512	1	0	40.5123	46.1151	225	1925			9.5	4417	1.5	0	0	1	0	0	2	3	20	45	35	50	67.5	25	0	20		4	1			ICSI	1	20	20	18	0	18	90	0	0								7
OSR513	1	1	42.6548	45.0493	.	.			9	2381	1.25	0	1	0	0	0	1	3.5	70	120	20	30	126	6	0	5			1			ICSI	1	5	5	3	1	4	80	0	0
OSR514	1	1	37.1178	32.8384	150	1612.5			10	3474	1.1	0	1	0	0	0	1	4	20	35	50	70	98	15	0	7		3			5	IVF	0	7	12	8	0	8	66.6667	0	0								8
OSR515	1	1	36.8247	42.0301	150	2100			8	2646	1.4	0	1	0	0	0	1	2	80	100	30	60	120	21	0							ICSI	1	17	17	11	0	11	64.7059	0	0								7
OSR516	1	0	41.1452	39.2795	.	.			9	2027	0.9	1	0	0	0	0	0	4	20	20	30	40	32	5	0	5						ICSI	1	5	5	3	0	3	60	2	5			2
OSR517	1	0	37.4219	34.4548	225	2550			7	1379	0.5	1	0	0	0	0	0	3.5	50	50	40	70	122.5	8	0	3	1				4	IVF	0	4	8	6	0	6	75	1	5	1			3AA				1
OSR518	1	0	34.1699	34.4247	225	3075			13	3797	0.5	1	0	0	0	0	0	3	80	60	50	70	126	12	0	6	1				5	IVF	0	7	12	6	3	9	75	0	0								2
OSR519	1	1	32.589	44.6137	112.5	900			9	4903	0.9	1	0	0	0	0	0	2	55	10	10	40	8	20	0	13	1	4				ICSI	1	14	14	7	0	7	50	0	0								7
OSR520	1	1	35.9507	40.1014	300	4050			10	2296	0.6	1	0	0	0	0	0	2	60	70	50	60	84	7	0	6			1			ICSI	1	6	6	4	0	4	66.6667										7
OSR521	1	0	36.2658	39.8329	.	.			9	3045	1.2	0	1	0	0	0	1	4	20	30	40	60	72	8	0	8						ICSI	1	8	8	5	0	5	62.5	1	5			1	1CB				1
OSR522	1	1	36.5178	40.7699	112	2495			11	3149	0.7	1	0	0	0	0	0	2	10	20	30	50	20	7	0	6	1					ICSI	1	7	7	4	0	4	57.1429	0	0
OSR523	1	1	39.3397	44.0493	.	.			11	4811	0.7	1	0	0	0	0	0	4	30	40	30	50	80	20	0	14		5	1			ICSI	1	14	14	11	0	11	78.5714										7
OSR524	1	1	38.1014	39.8904	.	.			10	3066	0.9	1	0	0	0	0	0	2	50	70	50	60	84	11	0	6			1		4	IVF	0	6	10	7	1	8	80	0	0								8
OSR525	1	1	31.4795	38.5753	150	1750			10	3122	0.8	1	0	0	0	0	0	2	70	60	35	45	54	11	0	7					4	IVF	0	7	11	5	1	6	54.5455	0	0								8
OSR526	1	1	37.7781	35.8247	150	1350			14	5644	2.17	0	0	0	1	0	3	3.5	5	5	10	30	5.25	16	0	11	1	1				ICSI	1	12	12	9	0	9	75	0	0								8
OSR527	1	0	35.6438	38.3151	225	2625			9	2383	0.8	1	0	0	0	0	0	0.5	60	20	45	60	6	11	0	6					5	IVF	0	6	11	8	0	8	72.7273	1	5	1			3AA				1
OSR528	1	1	31.0712	35.0795	.	.			10	2558	0.8	1	0	0	0	0	0	3	50	70	45	70	147	15	0	7	1	7				ICSI	1	8	8	5	0	5	62.5	0	0								8
OSR529	1	1	35.9397	38.9973	150	1500			10	2313	0.25	1	0	0	0	0	0	2.5	25	35	40	55	48.125	11	0	6		4	1			ICSI	1	6	6	4	0	4	66.6667	0	0								7
OSR530	1	0	34.6849	38.6411	300	2406			10	2337	1.2	0	1	0	0	0	1	1	150	80	50	70	56	4	0	2					2	IVF	0	2	4	3	0	3	75	1	5			1					1
OSR531	1	0	42.8603	42.4575	.	.			8	2138	0.55	1	0	0	0	0	0	4	15	6	20	30	7.2	8	0	7						ICSI	1	7	7	7	0	7	100										7
OSR532	1	0	38.7233	35.9233	.	.			8.5	2042	0.25	1	0	0	0	0	0	5	20	40	40	50	100	5	0	5						ICSI	1	5	5	5	0	5	100	2	5		1	1	3BC	1BB
OSR533	1	0	29.1945	29.4466	.	.			9	2113	2.58	0	0	0	0	1	4	2.5	60	60	50	60	90	10	0	5					5	IVF	0	5	10	5	2	7	70	0	0								3
OSR534	1	0	30.7699	34.8767	.	.			7	3883	3	0	0	0	0	1	4	3	20	20	50	65	39	7	0	7						ICSI	1	7	7	5	0	5	71.4286	0	0								3
OSR535	1	0	35.1562	38.611	.	.			8	1942	0.72	1	0	0	0	0	0	3	50	70	55	70	147	12	0	6					6	IVF	0	6	12	9	0	9	75	1	5		1		3BC				1
OSR536	1	0	41.863	47.6384	.	.			10	3367	0.4	1	0	0	0	0	0	1.5	25	40	40	50	30	10	0	9	1					ICSI	1	10	10	8	0	8	80	2	5		1	1	2BB	1BB
OSR537	1	1	32.4	35.1123	.	.			10	2832	0.4	1	0	0	0	0	0	1.5	20	40	40	60	36	27	0	23		3				ICSI	1	17	17	10	1	11	64.7059										8
OSR538	1	1	34.1699	39.5781	.	.			7.5	6709	1.05	0	1	0	0	0	1	2	60	60	40	60	72	26	0	23		2	1			ICSI	1	23	23	18	1	19	82.6087	0	0								7
OSR539	1	1	41.0384	41.8795	.	.			9	2765	1.6	0	0	1	0	0	2	4	15	40	30	50	80	18	0	14		2	2			ICSI	1	14	14	11	0	11	78.5714										7
OSR540	1	0	33.0932	41.7315	.	.			8.5	1792	0.5	1	0	0	0	0	0	3.5	20	40	40	55	77	13	0	10		3				ICSI	1	10	10	6	0	6	60	1	5		1		2BB				1
OSR541	1	0	33.6521	33.8493	.	.			12	1690	1.02	0	1	0	0	0	1	3	10	5	20	40	6	20	0	13	1	2	4			ICSI	1	13	13	13	0	13	100	0	0								4
OSR542	1	1	32.9589	36.8712	.	.			9	3087	0.67	1	0	0	0	0	0	2.5	20	40	20	30	30	21	0	18		8	1			ICSI	1	12	12	11	0	11	91.6667	0	0								7
OSR543	1	0	33.2904	37.4986	.	.			10	978	0.48	1	0	0	0	0	0	2.5	15	10	10	20	5	10	0	4		6				ICSI	1	4	4	4	0	4	100	1	5		1		2BB
OSR544	1	0	30.1863	30.2603	.	.			10	1296	0.6	1	0	0	0	0	0	3.5	3	8	30	40	11.2	8	0	8						ICSI	1	8	8	4	0	4	50	1	5		1		2BB
OSR545	1	0	35.6219	31.7068	.	.			9	2617	0.9	1	0	0	0	0	0	4	35	40	40	60	96	10	0	10						ICSI	1	10	10	6	0	6	60	1	5	1			3AA
OSR546	1	1	30.5644	31.1315	.	.			16.5	1818	0.81	1	0	0	0	0	0	8	5	5	5	25	10	26	0	23	2		1			ICSI	1	23	23	13	0	13	56.5217	0	0								7
OSR547	1	0	40.3397	38.7452	.	.			9	3956	0.94	1	0	0	0	0	0	4	25	20	10	45	36	12	0	11						ICSI	1	11	11	7	3	10	90.9091	0	0								2
OSR548	1	1	37.1425	42.2575	.	.			13	4321	1.9	0	0	1	0	0	2	1	100	80	30	60	48	14	0	8		4				ICSI	1	8	8	7	0	7	87.5	0	0								7
OSR549	1	1	36.0082	40.1589	.	.			10	2529	0.65	1	0	0	0	0	0	3	70	130	50	75	292.5	8	0	5		2				ICSI	1	5	5	3	0	3	60	0	0								7
OSR550	1	1	40.3863	47.3616	150	.			8.3	2082	0.7	1	0	0	0	0	0	4	20	25	40	45	45	12	0	9		3				ICSI	1	9	9	8	0	8	88.8889	0	0								8
OSR551	1	0	37.6849	44.8082	.	.			8	1307	0.68	1	0	0	0	0	0	1	30	40	40	50	20	13	0	7		1			5	IVF	0	7	12	11	0	11	91.6667	2	5	2			3AA	3BA
OSR552	1	0	36.5836	39.0329	.	.			13	2872	0.5	1	0	0	0	0	0	3	50	80	60	70	168	11	0	5					4	IVF	0	5	9	6	1	7	77.7778	1	5	1			3AA
OSR553	1	1	34.0932	41.2356	.	.			8.5	2161	0.49	1	0	0	0	0	0	1	40	30	45	50	15	16	0	5		4			7	IVF	0	5	12	5	0	5	41.6667	0	0
OSR554	1	0	34.9342	41.2603	150	1550			11	2223	0.6	1	0	0	0	0	0	2.5	80	60	60	70	105	11	0	6					5	IVF	0	6	11	8	0	8	72.7273	1	5	1			3AA				1
OSR555	1	0	36.4411	41.9342	150	2025			8	1971	1.6	0	0	1	0	0	2	1.5	60	60	40	60	54	12	0	5		1			6	IVF	0	5	11	9	0	9	81.8182	1	5	1			3AB				1
OSR556	1	0	29.0767	35.7562	.	.			14	1566	0.46	1	0	0	0	0	0	3	60	40	50	70	84	6	0	6						ICSI	1	6	6	5	1	6	100	1	5		1		1BC
OSR557	1	1	30.3863	32.1781	.	.			9.6	923	0.25	1	0	0	0	0	0	4	20	25	40	70	70	6	0	4		1	1			ICSI	1	4	4	4	0	4	100	1	5		1		2BB				1
OSR558	1	1	38.863	36.8877	.	.			16	4328	1.39	0	1	0	0	0	1	1	50	15	50	80	12	6	0	4	2					ICSI	1	6	6	3	0	3	50	0	0								7
OSR559	1	0	39.8438	39.8767	225	2850			8	5933	1.5	0	0	1	0	0	2	4	6	10	30	40	16	12	0	11						ICSI	1	11	11	9	0	9	81.8182	0	0								3
OSR560	1	1	33.1397	32.3041	225	1375			9	4444	1	0	1	0	0	0	1	3	5	5	20	40	6	22	0	15		7				ICSI	1	15	15	14	0	14	93.3333	0	0								8
OSR561	1	0	39.4301	38.6164	.	.			10	3768	0.81	1	0	0	0	0	0	2	100	60	50	55	66	10	0	5					5	IVF	0	5	10	9	0	9	90	1	5	1			3BB				1
OSR562	1	1	30.5068	31.8	150	1650			10	4659	0.58	1	0	0	0	0	0	3	30	20	30	40	24	13	0	10	2	1				ICSI	1	12	12	9	0	9	75	0	0								8
OSR563	1	0	35.1342	38.8493	150	1500			10	2333	0.66	1	0	0	0	0	0	2	100	80	70	70	112	11	0	6					5	IVF	0	6	11	5	0	5	45.4545	1	5		1		2BB				1
OSR564	1	0	42.7863	37.8575	300	4500			13	4361	1.5	0	0	1	0	0	2	1.5	55	60	70	80	72	11	0	5	1				5	IVF	0	6	11	6	1	7	63.6364	0	0								8
OSR565	1	0	38.1151	38.126	225	3750			10	3148	1.7	0	0	1	0	0	2	1.5	40	50	40	60	45	13	0	11		1	1			ICSI	1	11	11	9	0	9	81.8182										7
OSR566	1	1	27.9096	31.0329	.	.			10	5577	2.3	0	0	0	1	0	3	3	80	100	55	70	210	10	0	5					5	IVF	0	5	10	7	0	7	70	0	0								8
OSR567	1	1	30.0521	56.7342	.	.			11	2088	0.46	1	0	0	0	0	0	4	30	100	60	80	320	9	0	4	1				4	IVF	0	5	9	6	0	6	66.6667										8
OSR568	1	0	39.5452	37.789	300	2400			8	1689	1.3	0	1	0	0	0	1	4	45	50	40	60	120	10	0	5		1			4	IVF	0	5	9	7	0	7	77.7778	1	5	1			3AA
OSR569	1	1	42.9616	42.5589	.	.			7.5	3383	1.4	0	1	0	0	0	1	4	30	50	30	60	120	13	0	11		1	1			ICSI	1	11	11	10	0	10	90.9091										7
OSR570	1	1	30.789	35.4795	300	6150			14	1334	0.41	1	0	0	0	0	0	4	30	40	50	70	112	5	0	3		2				ICSI	1	3	3	2	0	2	66.6667										7
OSR571	1	1	41.1562	43.4575	150	1500			11	6818	2.8	0	0	0	0	1	4	2	15	8	40	60	9.6	25	0	18	2	5				ICSI	1	18	18	15	0	15	83.3333										7
OSR572	1	0	38.8658	32.6466	.	.			11.5	3933	1.09	0	1	0	0	0	1	3	60	100	60	80	240	7	0	7						ICSI	1	7	7	7	0	7	100	1	5	1			3AB				1
OSR573	1	0	42.8986	50.2411	225	2475			10	4372	0.75	1	0	0	0	0	0	2	80	70	60	70	98	8	0	8						ICSI	1	8	8	8	0	8	100	2	5		1	1	3BB	3BC			1
OSR574	1	1	39.0521	43.3315	225	2475			7	6499	1.9	0	0	1	0	0	2	4	30	30	30	60	72	20	0	18		2				ICSI	1	18	18	17	0	17	94.4444	0	0								7
OSR575	1	1	31.9288	35.7123	150	1500			9	2907	5.4	0	0	0	0	1	4	2	10	6	50	60	7.2	28	0	26		2				ICSI	1	14	14	13	0	13	92.8571	0	0								3
OSR576	1	0	40.0603	46.6493	225	2550			9	4778	1.5	0	0	1	0	0	2	0.5	60	30	40	60	9	9	0	3					4	IVF	0	3	7	6	0	6	85.7143	1	5		1		3BB				1
OSR577	1	1	39.3288	29.9205	200	2450			14	1497	0.56	1	0	0	0	0	0	3	8	9	25	70	18.9	19	0	14		5				ICSI	1	14	14	12	0	12	85.7143	0	0
OSR578	1	0	36.5479	41.7507	.	.			8.5	2018	0.73	1	0	0	0	0	0	3	15	10	20	40	12	7	0	6		1				ICSI	1	6	6	6	0	6	100	1	5		1		2BB
OSR579	1	1	30.4877	32.926	150	1500			10	2434	1.26	0	1	0	0	0	1	4	60	35	30	50	70	15	0	14						ICSI	1	14	14	7	2	9	64.2857	0	0								7
OSR580	1	1	30.8329	29.6877	187.5	1797			9	1905	2.16	0	0	0	1	0	3	4,5	25	30	50	60	81	7	0	5		2				ICSI	1	5	5	4	0	4	80										3
OSR581	1	0	36.0219	34.1699	.	.			9	4058	1.1	0	1	0	0	0	1	4.5	15	20	30	60	54	10	0	4					5	IVF	0	4	9	3	0	3	33.3333										4
OSR582	1	1	29.5041	34.2219	.	.			10	2380	0.6	1	0	0	0	0	0	4	10	15	15	30	18	10	0	6		3				ICSI	1	6	6	6	0	6	100										8
OSR583	1	1	35.9014	36.5425	.	.			10	2148	0.8	1	0	0	0	0	0	3	25	30	40	50	45	12	0	10		2				ICSI	1	10	10	7	0	7	70	0	0								7
OSR584	1	1	40.2137	41.9753	.	.			10	8358	1.12	0	1	0	0	0	1	2.5	30	20	20	30	15	18	0	11	1		6			ICSI	1	12	12	8	1	9	75										7
OSR585	1	1	38.4137	38.3781	.	.			10	2206	1.3	0	1	0	0	0	1	4.5	20	20	30	65	58.5	8	0	8						ICSI	1	8	8	6	0	6	75	0	0								7
OSR586	1	0	31.9288	45.6685	.	.			9	1977	1	0	1	0	0	0	1	2	60	60	40	40	48	10	0	5					5	IVF	0	5	10	7	0	7	70	1	5	1			3AB				1
OSR587	1	1	36.7589	35.9616	.	.				3835	0.5	1	0	0	0	0	0	3	70	40	60	70	84	8	0	7			1			ICSI	1	7	7	6	0	6	85.7143										8
OSR588	1	1	39.5123	43.8822	.	.			10.5	3877	0.81	1	0	0	0	0	0	2.5	25	30	50	65	48.75	13	0	10	2	1				ICSI	1	12	12	9	0	9	75										8
OSR589	1	0	34.3589	36.8	225	2025			8	2453	0.9	1	0	0	0	0	0	1	35	35	40	60	21	8	0	8						ICSI	1	8	8	7	0	7	87.5	1	5		1		2BB
OSR590	1	0	34.0411	40.6822	150	1500			8	3142	1.4	0	1	0	0	0	1	4	10	40	40	50	80	8	0	6		1				ICSI	1	6	6	6	0	6	100	0	0								4
OSR591	1	0	31.4521	33.9397	150	1500			8	1722	0.52	1	0	0	0	0	0	3.5	6	10	20	30	10.5	9	0	7		2				ICSI	1	7	7	5	0	5	71.4286	0	0								4
OSR592	1	0	43.8356	35.4466	.	.			10	1052	0.65	1	0	0	0	0	0	3	10	20	10	20	12	6	0	4		1	1			ICSI	1	4	4	1	0	1	25	1	5			1	1BC
OSR593	1	0	34.8822	34.5479	.	.			11.5	2266	0.86	1	0	0	0	0	0	3	40	40	10	30	36	7	0	6	1					ICSI	1	7	7	2	2	4	57.1429	1	5		1		3BC
OSR594	1	0	35.1479	36.7425	200	2000			10	2428	1.24	0	1	0	0	0	1	1	50	50	8	80	40	14	0	5		2			7	IVF	0	5	12	4	0	4	33.3333	1	5			1	1CC
OSR595	1	0	28.2082	32.8548	225	1875			8.5	1687	0.55	1	0	0	0	0	0	1	20	40	30	50	20	9	0	9						ICSI	1	9	9	4	0	4	44.4444	1	5	1			3AB				1
OSR596	1	1	36.2932	48.7836	.	.			10	1319	1.59	0	0	1	0	0	2	2	30	40	30	50	40	10	0	5	1	3				ICSI	1	6	6	1	0	1	16.6667	0	0								7
OSR597	1	1	35.0356	38.0438	150	1500			8	2443	1.3	0	1	0	0	0	1	2	60	40	40	98	78.4	27	0	15	1	2			7	IVF	0	7	14	12	1	13	92.8571	0	0								8
OSR598	1	0	37.0904	37.4877	150	2025			10	859	3.54	0	0	0	0	1	4	3	50	6	40	95	17.1	17	0	9	1	1 (FIVET)			7	IVF	0	9	16	10	0	10	62.5	0	0								3
OSR599	1	0	39.4767	39.9726	225	2025			9	3370	1.2	0	1	0	0	0	1	1	80	10	40	99	9.9	10	0	5					5	IVF	0	5	10	10	0	10	100	1	5		1		3BB				1
OSR600	1	1	39.6082	38.8219	.	.			11	2777	0.78	1	0	0	0	0	0	2	60	70	30	50	70	14	0	11		3				ICSI	1	11	11	7	0	7	63.6364	0	0								7
OSR601	1	1	28.6055	28.737	150	1500			13	3712	1.15	0	1	0	0	0	1	2	45	40	50	70	56	11	0	9		1	1			ICSI	1	9	9	6	0	6	66.6667	0	0								7
OSR602	1	0	40.4384	43.3151	225	1275			8	3569	1.21	0	1	0	0	0	1	2.5	90	30	30	80	60	7	0	7						ICSI	1	7	7	6	0	6	85.7143	2	5			2	1CC	1CC
OSR603	1	0	37.1863	44.2055	.	.			7.5	2339	1.6	0	0	1	0	0	2	3.5	60	45	50	60	94.5	6	0	5			1			ICSI	1	5	5	4	0	4	80	2	5			2	1CC	1CC
OSR604	1	1	37.7151	39.926	300	2925			11	5348	3.18	0	0	0	0	1	4	3	15	10	35	40	12	18	0	15	3					ICSI	1	18	18	14	0	14	77.7778	0	0								7
OSR605	1	1	32.7425	35.9452	225	2025			9.2	3894	0.5	1	0	0	0	0	0	3.5	25	40	30	65	91	18	0	14	1	3				ICSI	1	15	15	14	0	14	93.3333	0	0								7
OSR606	1	0	38.989	46.8877	225	2550			9	6577	1.8	0	0	1	0	0	2	2	90	70	60	70	98	23	0	19		4				ICSI	1	19	19	14	0	14	73.6842	0	0								7
OSR607	1	0	38.5534	42.337	300	3300			7	1145	1.3	0	1	0	0	0	1	3	100	80	70	80	192	11	0	10		1				ICSI	1	10	10	10	0	10	100	0	0
OSR608	1	1	31.4356	32.7753	112	1310			12	3914	0.38	1	0	0	0	0	0	3	30	15	20	40	18	14	0	12		2				ICSI	1	12	12	9	2	11	91.6667	0	0								8
OSR609	1	0	29.1863	35.4877	150	2550			9	1956	3	0	0	0	0	1	4	1	80	50	30	80	40	10	0	7	1	2				ICSI	1	8	8	4	0	4	50	0	0								7
PO2016-003	0	0	37.3233	43.211	300	2400	8	5	9	1778	0.903	1	0	0	0	0	0	3.7	190	8.5	44	97	30.5065	11	0			4	0	0	7	IVF	0	0	7	6	0	6	85.7143	0									1
PO2016-004	0	0	34.2822	35.8274	300	2400	8	4	9	934.5	0.31	1	0	0	0	0	0	2.2	45	6.8	48	92	13.7632	5	0			2	0	0	3	IVF	0	0	3	3	0	3	100	0									1
PO2016-005	0	0	39.0986	39.789	200	1800	9	5	11	2937	0.92	1	0	0	0	0	0	1.8	35	20	35	98	35.28	8	0			0	0	0	8	IVF	0	0	8	6	0	6	75	1	5				3AA				1
PO2016-006	0	0	26.7452	38.3808	150	1200	8	3	11	1768	0.49	1	0	0	0	0	0	3	4.4	1.9	18	89	5.073	14	0	11	0	3	0	0	0	ICSI	1	11	11	10	0	10	90.9091	1	5				1BB				1
PO2016-007	0	1	33.4685	32.7945	150	1200	8	3	10	2038	0.356	1	0	0	0	0	0	5	4.4	10	45	95	47.5	12	0	4	0	7	1	0	0	ICSI	1	4	4	3	0	3	75	0									2
PO2016-008	0	0	32.4877	33.6137	200	1900	9	4	14.5	1787	0.19	1	0	0	0	0	0	6.4	5.8	4.2	18	75	20.16	11	0	11	0	0	0	0	0	ICSI	1	11	11	9	0	9	81.8182	0									1
PO2016-009	0	0	35.3452	34.8082	400	2800	7	4	10	2860	0.92	1	0	0	0	0	0	2	89	30	50	95	57	5	0	4	0	1	0	0	0	ICSI	1	4	4	4	0	4	100	0									1
PO2016-014	0	0	42.3781	31.2877	200	3000	12	5	7	996	0.484	1	0	0	0	0	0	1.5	38	18	52	91	24.57	13	0			0	0	0	13	IVF	0	0	13	11	0	11	84.6154	0									1
PO2016-016	0	0	28.4822	33.8356	112.5	1275	10	5	11.3	1795	0.638	1	0	0	0	0	0	4.5	12	7	28	85	26.775	10	0	10	0	0	0	0	0	ICSI	1	10	10	7	0	7	70	0									2
PO2016-019	0	1	30.1342	44.7041	112.5	2400	17	5	17	2674	3.45	0	0	0	0	1	4	3	57	6	42	95	17.1	11	0			1	0	0	10	IVF	0	0	10	6	0	6	60	0									2
PO2016-020	0	0	37.4959	42.3178	200	1400	7	4	9.5	1866	1.38	0	1	0	0	0	1	1.8	17.8	3	58	98	5.292	15	0			1	0	0	14	IVF	0	0	14	11	0	11	78.5714	0									2
PO2016-021	0	0	27.5041	34.8247	150	1350	9	4	12	1783	0.14	1	0	0	0	0	0	3	2	3	65	98	8.82	7	0	7	0	0	0	0	0	ICSI	1	7	7	6	0	6	85.7143	0									1
PO2016-022	0	1	30.3425	42.8849	187.5	1875	10	4	15	1953	0.18	1	0	0	0	0	0	3.1	6.8	10	38	45	13.95	12	0	9	0	1	2	4	0	ICSI	1	5	5	5	0	5	100	0									2
PO2016-023	0	0	30.1562	34.7096	187.5	1875	9	5	10	2414	1.3	0	1	0	0	0	1	3.3	41	18	73	96	57.024	12	0			0	0	0	12	IVF	0	0	12	11	0	11	91.6667	0									2
PO2016-024	0	0	42.3151	42.5918	400	2800	7	4	9	958	0.54	1	0	0	0	0	0	2	9	4.2	33	70	5.88	6	0	5	0	1	0	0	0	ICSI	1	5	5	4	0	4	80	0									1
PO2016-025	0	0	37.2603	35.8247	300	2700	9	4	10	932	0.285	1	0	0	0	0	0	6.3	77	11	62	95	65.835	5	0			0	0	0	5	IVF	0	0	5	5	0	5	100	0									1
PO2016-027	0	0	32.6849	32.3288	150	1200	8	4	12.6	3729	0.48	1	0	0	0	0	0	1.9	93	8.5	70	98	15.827	9	0			0	0	0	9	IVF	0	0	9	9	0	9	100	0									2
PO2016-028	0	0	32.1041	36.5699	300	2400	8	5	10	1441	0.771	1	0	0	0	0	0	5.1	6.7	3.5	60	98	17.493	17	0			2	2	0	13	IVF	0	0	13	11	0	11	84.6154	0									1
PO2016-029	0	1	41.8438	42.5178	.	.	10	4	9	4801	1.91	0	0	1	0	0	2	3.2	8.2	2.9	48	89	8.2592	5	0	4	1	0	0	0	0	ICSI	1	4	4	4	0	4	100	0									2
PO2016-030	0	0	40.1726	42.726	225	1575	7	4	10	2557	0.9	1	0	0	0	0	0	5	30	3.1	50	96	14.88	7	0			0	0	0	7	IVF	0	0	7	7	0	7	100	0									1
PO2016-034	0	0	29.1644	35.7945	200	1650	8	5	7.6	3368	0.66	1	0	0	0	0	0	2.3	78	2.4	37	91	5.0232	13	0	11	1	0	1	0	0	ICSI	1	10	10	7	0	7	70	0									2
PO2016-035	0	0	34.1562	34.2	300	2700	9	4	12	1528	0.54	1	0	0	0	0	0	4	1.5	3.5	0	40	5.6	4	0	4	0	0	0	0	0	ICSI	1	4	4	3	0	3	75	0									1
PO2016-036	0	0	34.7178	42.9945	300	2100	7	4	14	1495	0.634	1	0	0	0	0	0	1.5	59	3.8	46	98	5.586	9	0			2	0	0	7	IVF	0	0	7	6	0	6	85.7143	0									1
PO2016-037	0	1	40.4301	39.3123	150	1200	8	3	11	1401	0.88	1	0	0	0	0	0	3.1	56	6.5	46	94	18.941	11	0			1	0	0	10	IVF	0	0	10	9	0	9	90	0									2
PO2016-038	0	0	32.9589	42.3425	300	2400	8	4	11	5621	0.986	1	0	0	0	0	0	4.5	111	45	44	92	186.3	12	0			1	0	0	11	IVF	0	0	11	5	0	5	45.4545	0									2
PO2016-039	0	1	34.7973	44.7068	200	1200	6	3	20	2080	1.58	0	0	1	0	0	2	6.9	24.7	2.3	30	70	11.109	16	0	13	1	1	1	0	0	ICSI	1	13	13	10	0	10	76.9231	0									2
PO2016-041	0	0	28.589	32.8658	200	1400	7	4	8	2908	0.785	1	0	0	0	0	0	1.8	48	8.8	46	94	14.8896	7	0	7	0	0	0	0	0	ICSI	1	7	7	5	0	5	71.4286	0									1
PO2016-043	0	1	38.5671	39.5589	112.5	900	8	3	9	4600	0.52	1	0	0	0	0	0	5.5	33	3	30	90	14.85	17	0	15	1	0	1	7	0	ICSI	1	8	8	7	0	7	87.5	0									2
PO2016-044	0	0	32.4877	29.9397	400	2800	7	3	7.8	1219	0.481	1	0	0	0	0	0	1.6	117	14	48	96	21.504	9	0			2	0	0	7	IVF	0	0	7	4	0	4	57.1429	0									1
PO2016-045	0	0	37.2521	38.789	200	1400	7	4	10	2768	0.28	1	0	0	0	0	0	2.5	53	8.2	44	94	19.27	16	0	6		2	1	6	7	IVF	0	0	7	7	0	7	100	0									2
PO2016-049	0	1	30.8274	38.8274	100	900	9	5	12	3346	1.64	0	0	1	0	0	2	1	150	20	46	90	18	25	0	20	0	5	0	9	0	ICSI	1	11	11	4	0	4	36.3636	0									2
PO2016-051	0	0	38.063	50.5918	200	1650	8	5	10	2468	0.56	1	0	0	0	0	0	2.8	56	5.6	42	96	15.0528	12	0			0	0	0	12	IVF	0	0	12	11	0	11	91.6667	1	5								1
PO2016-052	0	1	37.4521	37.9589	125	1375	11	6	8	1547	2.04	0	0	0	1	0	3	7.5	21	15	47	93	104.625	16	0			1	0	0	15	IVF	0	0	15	15	0	15	100	0									2
PO2016-053	0	0	31.1096	32.0027	200	1800	9	4	9.5	5203	0.918	1	0	0	0	0	0	2.2	8.2	3.6	31	80	6.336	8	0	7	0	0	1	0	0	ICSI	1	7	7	6	0	6	85.7143	0									2
PO2016-055	0	0	34.1425	35.4	250	1750	7	4	8.2	787.9	0.481	1	0	0	0	0	0	7.4	5.7	3	24	83	18.426	9	0	7	0	1	1	0	0	ICSI	1	7	7	7	0	7	100	0									1
PO2016-056	0	1	39.5233	37.4	200	1600	8	3	11	5711	0.656	1	0	0	0	0	0	2.8	62	3.1	48	93	8.0724	18	0	13	0	4	1	0	0	ICSI	1	13	13	10	0	10	76.9231	0									2
PO2016-057	0	0	42.3973	39.9726	300	2400	8	3	9	2914	0.765	1	0	0	0	0	0	1.5	105	30	43	96	43.2	12	0			0	0	0	12	IVF	0	0	12	9	0	9	75	1	212								1
PO2016-058	0	0	33.4411	33.4877	150	1950	8	4	11.5	2349	0.596	1	0	0	0	0	0	3	64	4.8	38	93	13.392	8	0	7	0	0	1	0	0	ICSI	1	7	7	7	0	7	100	0									1
PO2016-060	0	1	35.0384	30.9589	150	1350	9	5	7.5	8466	0.901	1	0	0	0	0	0	2.7	7.6	3	28	86	6.966	24	0	20	0	4	0	11	0	ICSI	1	9	9	9	0	9	100	0									2
PO2016-062	0	0	31.9973	33.6164	225	1800	8	4	12	1997	0.893	1	0	0	0	0	0	1.3	160	40	37	95	49.4	15	0			1	0	0	14	IVF	0	0	14	9	0	9	64.2857	0									2
PO2016-063	0	0	31.7123	39.5452	300	2700	9	3	10.8	987	0.421	1	0	0	0	0	0	3	53	10	68	96	28.8	4	0			0	0	0	4	IVF	0	0	4	4	0	4	100	0									1
PO2016-064	0	0	34.8712	41.9945	300	2700	9	2	4	1780	0.383	1	0	0	0	0	0	3.7	50	10	45	95	35.15	9	0			0	0	0	9	IVF	0	0	9	8	0	8	88.8889	0									4
PO2016-067	0	1	39.1589	40.8822	225	2850	11	5	11	6132	1.07	0	1	0	0	0	1	3	39	15	46	55	24.75	12	0	8	1	0	3	0	0	ICSI	1	8	8	6	0	6	75	0									2
PO2016-068	0	0	39.8767	36.7534	300	2400	8	5	12.7	2105	1.11	0	1	0	0	0	1	2.3	41	6.8	57	89	13.9196	6	0			0	0	0	6	IVF	0	0	6	6	0	6	100	0									1
PO2016-069	0	0	31.3945	42.0055	150	1500	8	5	14	4375	2.26	0	0	0	1	0	3	3.4	140	30	44	98	99.96	10	0			0	0	0	10	IVF	0	0	10	6	0	6	60	0									2
PO2016-070	0	0	40.2247	44.526	200	1400	7	3	8.8	3019	0.359	1	0	0	0	0	0	2.2	76	12	46	86	22.704	11	0	8	1	2	0	0	0	ICSI	1	8	8	5	0	5	62.5	0									1
PO2016-073	0	0	36.063	35.5151	150	1500	10	5	9	4066	1.1	0	1	0	0	0	1	2	111	36	60	95	68.4	19	0			0	0	0	19	IVF	0	0	19	16	0	16	84.2105	0									2
PO2016-075	0	0	33.526	32.3671	150	1800	12	3	12	738	0.272	1	0	0	0	0	0	2.5	65	4.2	63	98	10.29	8	0			0	0	0	8	IVF	0	0	8	7	0	7	87.5	0									1
PO2016-078	0	1	38.5616	39.5781	150	1500	10	5	10	2604	0.564	1	0	0	0	0	0	2.8	65	7	43	92	18.032	17	0	8		1	0	0	8	IVF	0	8	16	12	0	12	75	0									2
PO2016-079	0	0	38.3315	48.8466	200	1400	7	4	9	2548	0.752	1	0	0	0	0	0	3	60	5	16	80	12	9	0	3	0	5	1	0	0	ICSI	1	3	3	2	0	2	66.6667	0									1
PO2016-081	0	0	40.9479	42.0685	300	2100	7	3	12	1427	0.2	1	0	0	0	0	0	1.6	50	27	54	99	42.768	6	0			0	0	0	6	IVF	0	0	6	5	0	5	83.3333	0									1
PO2016-082	0	0	31.4055	39.463	150	1050	7	4	11	1881	0.448	1	0	0	0	0	0	4.5	5.7	2.6	45	88	10.296	12	0	8	1	3	0	0	0	ICSI	1	8	8	6	0	6	75	0									1
PO2016-083	0	0	36.6493	41.4877	300	2700	9	5	9	1559	0.876	1	0	0	0	0	0	3.2	53	10	40	98	31.36	6	0			1	0	0	5	IVF	0	0	5	3	0	3	60	0									1
PO2016-084	0	1	33.4904	36.4849	150	1275	9	4	10	5842	0.94	1	0	0	0	0	0	4.2	8.2	9	56	60	22.68	24	0	24	0	0	0	15	0	ICSI	1	9	9	4	0	4	44.4444	0									2
PO2016-085	0	0	38.4192	34.7726	187.5	1875	10	5	13	5944	0.507	1	0	0	0	0	0	5	16	3	37	93	13.95	21	0	21	0	0	0	9	0	ICSI	1	12	12	11	0	11	91.6667	0									2
PO2016-086	0	0	38.9205	39	300	2400	8	4	10.8	1997	0.49	1	0	0	0	0	0	3.2	58	15	70	98	47.04	4	0			0	0	0	4	IVF	0	0	4	4	0	4	100	0									1
PO2016-087	0	0	39.6082	43.2356	150	1500	10	4	10	4895	1.44	0	1	0	0	0	1	4	48	6	59	90	21.6	11	0			1	0	0	10	IVF	0	0	10	8	0	8	80	0									2
PO2016-088	0	0	35.4548	33.4548	150	1175	8	4	13	2601	0.581	1	0	0	0	0	0	5	39	2	64	95	9.5	19	0	18	0	0	1	9	0	ICSI	1	9	9	8	0	8	88.8889	0									2
PO2016-091	0	0	36.7014	37.3151	150	1050	7	3	8.5	954	0.433	1	0	0	0	0	0	5.2	4.9	2.2	48	75	8.58	11	0	9	1	0	1	0	0	ICSI	1	9	9	5	0	5	55.5556	0									1
PO2016-092	0	0	37.5014	37.4548	150	1350	9	4	19	3060	0.731	1	0	0	0	0	0	4.2	2.5	3.6	0	50	7.56	11	0	10	0	1	0	0	0	ICSI	1	10	10	9	0	9	90	0									2
PO2016-093	0	0	34.5534	49.3397	200	2800	11	5	10	3417	0.58	1	0	0	0	0	0	3	127	10	56	95	28.5	6	0			0	0	0	6	IVF	0	0	6	4	0	4	66.6667	0									1
PO2016-096	0	1	30.674	33.4055	100	1200	12	6	12	3236	0.495	1	0	0	0	0	0	3.5	42	7	66	85	20.825	14	0	14	0	0	0	7	0	ICSI	1	7	7	6	0	6	85.7143	0									2
PO2016-098	0	0	34.663	35.9096	300	2400	8	5	15	2224	0.642	1	0	0	0	0	0	2.5	26	15	34	88	33	9	0	7	1	1	0	0	0	ICSI	1	7	7	3	0	3	42.8571	0									1
PO2016-099	0	0	35.0356	35.1644	300	3300	11	4	10	2404	0.6	1	0	0	0	0	0	3	10	3.3	46	94	9.306	8	0	7	0	1	0	0	0	ICSI	1	7	7	6	0	6	85.7143	0									1
PO2016-100	0	1	21.9973	38.9233	100	900	9	3	7.5	9691	1.46	0	1	0	0	0	1	2.5	170	5.8	47	94	13.63	30	0	21		2	0	21	7	IVF	0	0	7	7	0	7	100	0									2
PO2016-101	0	0	33.2932	37.6082	150	1050	7	4	10	4346	1.07	0	1	0	0	0	1	3	54	15	55	93	41.85	8	0			0	0	0	8	IVF	0	0	8	7	0	7	87.5	0									2
PO2016-102	0	1	38.9753	34.8904	100	1700	10	6	8	5403	0.62	1	0	0	0	0	0	5	3.9	4.2	18	25	5.25	12	0	7	0	5	0	0	0	ICSI	1	7	7	5	0	5	71.4286	0									2
PO2016-104	0	1	26.8575	31.2164	150	1650	11	3	7.5	7774	2.3	0	0	0	1	0	3	6	113	16	53	98	94.08	14	0	7		0	0	7	7	IVF	0	0	7	6	0	6	85.7143	0									2
PO2016-105	0	0	32.7836	33.274	300	1800	6	3	8.5	905	0.37	1	0	0	0	0	0	2.9	108	8.3	55	98	23.5886	4	0			0	0	0	4	IVF	0	0	4	3	0	3	75	0									1
PO2016-107	0	0	29.2	30.5616	150	1350	9	4	11	2711	0.32	1	0	0	0	0	0	5.1	93	12	36	88	53.856	13	0	4		2	0	4	6	IVF	0	0	6	6	0	6	100	0									2
PO2016-110	0	0	28.9479	30.6521	112.5	1837.5	14	4	13	1289	0.383	1	0	0	0	0	0	2	122	10	57	86	17.2	6	0			2	0	0	4	IVF	0	0	4	4	0	4	100	0									1
PO2016-112	0	0	27.0932	38.7918	150	1500	10	4	8.5	2786	1.26	0	1	0	0	0	1	2	26	5.8	56	90	10.44	13	0	11	0	2	0	0	0	ICSI	1	11	11	8	0	8	72.7273	1	5				2BA				1
PO2016-113	0	1	39.0575	41.1151	150	1350	9	4	13	3966	0.527	1	0	0	0	0	0	0.8	200	48	56	95	36.48	14	0			1	3	0	10	IVF	0	0	10	9	0	9	90	0									2
PO2016-114	0	0	34.7589	43.1342	300	2400	8	4	16	1410	0.467	1	0	0	0	0	0	1.5	13	9	46	88	11.88	7	0	7	0	0	0	0	0	ICSI	1	7	7	4	0	4	57.1429	0									1
PO2016-115	0	0	37.8795	43.5452	250	2000	8	4	11	2477	0.665	1	0	0	0	0	0	3.4	48	19	43	92	59.432	12	0			0	0	0	12	IVF	0	0	12	8	0	8	66.6667	1	5				3AA				1
PO2016-117	0	0	34.737	33.1507	300	2400	8	4	8.4	2101	0.464	1	0	0	0	0	0	1.5	36	6	40	96	8.64	4	0			0	0	0	4	IVF	0	0	4	4	0	4	100	0									1
PO2016-118	0	0	39.4027	39.4986	300	2400	8	4	10	826	0.506	1	0	0	0	0	0	4.8	31	10	58	95	45.6	4	0			0	0	0	4	IVF	0	0	4	3	0	3	75	0									1
PO2016-119	0	0	38.2301	36.8849	225	2700	10	5	7	3098	0.83	1	0	0	0	0	0	1.9	140	17	42	80	25.84	13	0			1	0	0	12	IVF	0	0	12	12	0	12	100	1	5				2BB				1
PO2016-121	0	0	37.6877	38.2849	150	1275	7	3	11	827	0.17	1	0	0	0	0	0	1.7	82	18	50	98	29.988	7	0			1	0	0	6	IVF	0	0	6	4	0	4	66.6667	0									1
PO2016-122	0	0	36.0027	33.5452	100	1700	10	6	11	3313	0.598	1	0	0	0	0	0	0.6	160	24	50	96	13.824	12	0	11	0	0	1	0	6	IVF	0	5	11	7	0	7	63.6364	0									2
PO2016-128	0	0	38.2849	37.6767	187.5	1500	8	4	7	2796	0.719	1	0	0	0	0	0	2.6	8.8	6	34	83	12.948	4	0	4	0	0	0	0	0	ICSI	1	4	4	3	0	3	75	0									1
PO2016-130	0	0	37.8959	41.4521	300	2400	8	3	8	970	0.46	1	0	0	0	0	0	1	200	11	52	95	10.45	10	0			2	0	0	8	IVF	0	0	8	4	0	4	50	0									1
PO2016-133	0	0	40.7151	44.9562	.	.	9	6	8.4	3826	1.3	0	1	0	0	0	1	2.5	32	15	60	93	34.875	10	0	8	0	2	0	0	0	ICSI	1	8	8	8	0	8	100	0									1
PO2016-134	0	0	39.8849	40.389	300	2700	9	5	17	2719	0.965	1	0	0	0	0	0	5.8	29	3	70	98	17.052	11	0			0	1	0	10	IVF	0	0	10	5	0	5	50	0									2
PO2016-136	0	0	27.7288	33.9014	150	4100	20	5	10	1639	0.659	1	0	0	0	0	0	3.8	115	30	68	96	109.44	7	0			0	0	0	7	IVF	0	0	7	7	0	7	100	0									1
PO2016-137	0	0	33.1288	37.9589	300	4200	14	6	12	2983	0.693	1	0	0	0	0	0	0.9	152	12	45	89	9.612	6	0			0	0	0	6	IVF	0	0	6	4	0	4	66.6667	0									1
PO2016-138	0	0	33.4603	32.5836	150	1200	8	4	10.2	695	0.32	1	0	0	0	0	0	2.5	6.5	6	33	83	12.45	13	0	10	0	2	1	0	0	ICSI	1	10	10	8	0	8	80	0									1
PO2016-139	0	0	38.1808	46.8849	100	1150	8	4	10	2845	1.03	0	1	0	0	0	1	1	80	23	47	99	22.77	17	0			2	0	0	15	IVF	0	0	15	11	0	11	73.3333	0									2
PO2016-140	0	0	38.7014	50.0548	225	2025	9	3	14	3478	0.439	1	0	0	0	0	0	3	95	22	58	95	62.7	9	0			0	0	0	9	IVF	0	0	9	8	0	8	88.8889	0									1
PO2016-141	0	0	35.0877	37.5479	150	1950	9	6	10	1822	1.52	0	0	1	0	0	2	2.6	47	12	63	95	29.64	8	0			0	0	0	8	IVF	0	0	8	5	0	5	62.5	0									3
PO2016-142	0	1	30.1973	27.4877	150	1050	8	3	11	3310	1.64	0	0	1	0	0	2	0.8	198	32	62	96	24.576	9	0			0	0	0	9	IVF	0	0	9	7	0	7	77.7778	0									3
PO2016-144	0	0	34.1808	36.1945	300	2400	8	5	11.5	1994	1.1	0	1	0	0	0	1	3.5	1	6.3	0	38	8.379	16	0	11	4	0	1	0	0	ICSI	1	11	11	6	0	6	54.5455	0									2
PO2016-147	0	0	28.0274	33.5342	112.5	1425	11	4	10	1256	0.419	1	0	0	0	0	0	3	7.5	2.4	16	75	5.4	4	0	4	0	0	0	0	0	ICSI	1	4	4	3	0	3	75	0									1
PO2016-148	0	0	39.337	37.789	.	.	9	5	7	1494	0.72	1	0	0	0	0	0	3	80	46	60	98	135.24	4	0			0	0	0	4	IVF	0	0	4	4	0	4	100	0									1
PO2016-150	0	1	40.2192	37.5836	150	2050	12	4	7	3995	0.32	1	0	0	0	0	0	2.5	80	40	47	95	95	8	0			0	0	0	8	IVF	0	0	8	6	0	6	75	0									2
PO2016-151	0	0	43.8	48.1726	300	2700	9	5	14	1507	0.303	1	0	0	0	0	0	4	46	11	42	66	29.04	5	0	5	0	0	0	0	0	ICSI	1	5	5	5	0	5	100	0									7
PO2016-152	0	0	31.937	32.7096	300	2100	7	3	12	973	0.339	1	0	0	0	0	0	1.4	100	4.4	35	95	5.852	5	0			1	0	0	4	IVF	0	0	4	4	0	4	100	0									1
PO2016-154	0	0	36.7699	39.5863	112.5	1125	10	5	15	1599	0.519	1	0	0	0	0	0	2.5	70	3.4	30	80	6.8	10	0			0	0	0	10	IVF	0	0	10	10	0	10	100	1	5				3AA				1
PO2016-155	0	0	37.1945	34.1452	225	1800	8	4	10	2099	0.659	1	0	0	0	0	0	3.8	120	10	47	85	32.3	7	0	5	0	2	0	0	0	ICSI	1	5	5	5	0	5	100	0									1
PO2016-156	0	0	40.8603	45.5425	225	2025	9	4	11	2033	0.372	1	0	0	0	0	0	5	200	60	50	95	285	10	0			0	1	0	9	IVF	0	0	9	8	0	8	88.8889	0									1
PO2016-157	0	0	42.8658	40.1452	300	2100	7	3	8.5	2103	0.97	1	0	0	0	0	0	1.1	110	12	54	98	12.936	7	0			0	0	0	7	IVF	0	0	7	7	0	7	100	0									1
PO2016-158	0	0	37.4904	43.3562	225	2025	9	4	13	2132	0.42	1	0	0	0	0	0	1.2	110	30	45	98	35.28	6	0			0	0	0	6	IVF	0	0	6	6	0	6	100	0									1
PO2016-159	0	0	36.1452	40.0164	112.5	975	8	4	11	1806	0.377	1	0	0	0	0	0	5	117	15	58	97	72.75	6	0			0	0	0	6	IVF	0	0	6	6	0	6	100	0									1
PO2016-160	0	0	32.1589	39.5808	150	1350	9	3	10.2	975	0.52	1	0	0	0	0	0	1.6	13	8	50	90	11.52	12	0	7	1	3	1	0	0	ICSI	1	7	7	6	0	6	85.7143	0									1
PO2016-164	0	1	30.4658	29.8767	300	3300	11	5	8	5645	1.19	0	1	0	0	0	1	2.3	59	40	50	95	87.4	11	0			0	0	0	11	IVF	0	0	11	10	0	10	90.9091	0									2
PO2016-166	0	0	38.0795	43.2959	200	2000	10	5	10	3887	0.565	1	0	0	0	0	0	1.2	97	19	41	89	20.292	16	0	15	1	0	0	0	0	ICSI	1	15	15	8	0	8	53.3333	0									2
PO2016-167	0	1	36.3973	39.1699	150	1500	10	5	14	5665	0.788	1	0	0	0	0	0	2.6	114	16	60	96	39.936	17	0			3	0	0	14	IVF	0	0	14	11	0	11	78.5714	0									2
PO2016-169	0	0	40.8082	42.6411	300	2400	8	5	14	1972	0.672	1	0	0	0	0	0	1.6	80	10	47	89	14.24	9	0			0	0	0	9	IVF	0	0	9	7	0	7	77.7778	0									1
PO2016-171	0	0	38.4795	36.2904	225	1575	7	3	9.6	1529	0.14	1	0	0	0	0	0	3.4	58	32	53	98	106.624	8	0			0	0	0	8	IVF	0	0	8	6	0	6	75	0									1
PO2016-173	0	0	33.0986	34.2822	200	1600	8	4	6.6	6751	1.25	0	1	0	0	0	1	3.7	42	12	64	86	38.184	14	0			0	0	0	14	IVF	0	0	14	11	0	11	78.5714	0									2
PO2016-175	0	0	33.9753	41.0685	187.5	1687.5	9	3	15	4743	0.49	1	0	0	0	0	0	2	90	2.7	38	98	5.292	12	0			0	1	0	11	IVF	0	0	11	10	0	10	90.9091	0									2
PO2016-176	0	0	36.5616	42.1151	150	1425	7	4	7	979	1.03	0	1	0	0	0	1	1.5	72	32	53	98	47.04	7	0	7	0	0	0	0	0	ICSI	1	7	7	5	0	5	71.4286	0									1
PO2016-177	0	0	32.6164	36.8274	150	1650	11	4	11	1242	0.14	1	0	0	0	0	0	1.2	77	15	38	96	17.28	4	0			0	0	0	4	IVF	0	0	4	4	0	4	100	1	5				3AA				1
PO2016-178	0	0	27.8	38.6767	187.5	1312.5	7	5	11	1078	0.487	1	0	0	0	0	0	2.5	130	14	30	78	27.3	4	0	4	0	0	0	0	0	ICSI	1	4	4	4	0	4	100	0									1
PO2016-181	0	0	34.2932	32.6	450	4200	14	4	5	2104	1.16	0	1	0	0	0	1	4	18	7	25	85	23.8	9	0	9	0	0	0	0	0	ICSI	1	9	9	7	0	7	77.7778	0									7
PO2016-182	0	0	29.4055	32.2384	187.5	1500	8	5	9	4040	1.4	0	1	0	0	0	1	2	106	20	50	95	38	14	0			2	0	0	12	IVF	0	0	12	10	0	10	83.3333	0									2
PO2016-183	0	1	36.2521	42.2219	225	2025	9	5	12	2275	3.09	0	0	0	0	1	4	3.5	39	11	55	90	34.65	14	0	11	1	1	1	0	0	ICSI	1	11	11	10	0	10	90.9091	0									3
PO2016-184	0	1	39.3397	43.3014	150	1350	9	5	11	4337	0.425	1	0	0	0	0	0	5.5	76	18	52	88	87.12	12	0			0	0	0	12	IVF	0	0	12	9	0	9	75	0									2
PO2016-187	0	1	30.463	43.1671	100	900	9	4	11	3595	0.586	1	0	0	0	0	0	2.3	63	23	70	95	50.255	15	0			4	1	0	10	IVF	0	0	10	8	0	8	80	0									2
PO2016-188	0	0	37.6329	40.137	300	2700	9	4	9	4276	0.769	1	0	0	0	0	0	3.4	36	14	20	30	14.28	7	0	6	0	0	1	0	0	ICSI	1	6	6	5	0	5	83.3333	0									1
PO2016-189	0	0	28.0658	30.5781	150	1750	10	4	10.6	1359	0.089	1	0	0	0	0	0	4.7	87	7	43	93	30.597	4	0	4	0	0	0	0	0	ICSI	1	4	4	2	0	2	50	0									1
PO2016-190	0	0	36.3671	36.8466	225	2250	10	5	9	4452	1.69	0	0	1	0	0	2	4.2	68	3.6	58	98	14.8176	17	0	14	0	3	0	0	0	ICSI	1	14	14	9	0	9	64.2857	0									2
PO2016-192	0	0	38.3096	37.4466	100	1600	8	5	10	2883	0.65	1	0	0	0	0	0	4.1	30	7	43	94	26.978	9	0			0	0	0	9	IVF	0	0	9	7	0	7	77.7778	1	5				3AA				1
PO2016-193	0	0	41.3151	42.6274	250	2700	10	5	14	5674	0.906	1	0	0	0	0	0	8.2	53	6	58	95	46.74	8	0			0	0	0	8	IVF	0	0	8	7	0	7	87.5	0									1
PO2016-194	0	0	31.6685	32.3397	150	1575	10	5	13.4	5191	1.29	0	1	0	0	0	1	2	8.6	8.2	16	40	6.56	13	0	11	1	1	0	0	0	ICSI	1	11	11	9	0	9	81.8182	0									2
PO2016-195	0	0	41.0959	43.9562	250	2000	8	4	12.5	3262	0.373	1	0	0	0	0	0	3.5	100	2.6	40	96	8.736	7	0			0	0	0	7	IVF	0	0	7	7	0	7	100	0									1
PO2016-196	0	0	39.5507	42.411	150	1725	3	9	11.5	2041	0.479	1	0	0	0	0	0	0.8	195	11	35	98	8.624	8	0			0	0	0	8	IVF	0	0	8	7	0	7	87.5	0									1
PO2016-198	0	0	35.9068	38.8521	150	1050	7	3	11	1669	0.799	1	0	0	0	0	0	1	25	10	63	95	9.5	9	0			0	0	0	9	IVF	0	0	9	4	0	4	44.4444	0									1
PO2016-202	0	0	33.7671	37.8	137.5	962.5	7	2	9	1204	0.448	1	0	0	0	0	0	5.5	30	4.4	23	60	14.52	10	0	8	0	2	0	0	0	ICSI	1	8	8	3	0	3	37.5	0									1
PO2016-203	0	1	35.5534	40.6603	200	2000	10	5	7	1808	1.24	0	1	0	0	0	1	1.7	70	10	60	90	15.3	7	0			0	0	0	7	IVF	0	0	7	7	0	7	100	0									2
PO2016-204	0	0	39.1151	42.4712	300	2100	7	3	7.5	425	0.09	1	0	0	0	0	0	2.3	90	6.8	34	92	14.3888	4	0	4	0	0	0	0	0	ICSI	1	4	4	4	0	4	100	0									1
PO2016-205	0	0	36.2055	37.0493	150	1350	9	3	14	1960	0.268	1	0	0	0	0	0	7	7.8	5	70	90	31.5	9	0	7	2	0	0	0	0	ICSI	1	7	7	7	0	7	100	1	5				2AA				1
PO2016-207	0	0	34.5753	37.611	300	2100	7	4	8	1661	0.64	1	0	0	0	0	0	2	36	18	25	88	31.68	5	0	4	0	1	0	0	0	ICSI	1	4	4	3	0	3	75	0									1
PO2016-210	0	0	39.4274	38.5753	225	2400	9	5	9.5	1520	0.49	1	0	0	0	0	0	1.5	66	30	51	98	44.1	7	0			0	0	0	7	IVF	0	0	7	6	0	6	85.7143	0									1
PO2016-213	0	1	40.9151	48.074	150	1950	13	6	9	5403	0.479	1	0	0	0	0	0	4.5	155	25	53	96	108	11	0			0	0	0	11	IVF	0	0	11	11	0	11	100	0									2
PO2016-214	0	0	36.7808	35.737	112.5	1312.5	9	5	14	3703	0.839	1	0	0	0	0	0	2.1	5	3.6	60	91	6.8796	7	0	6	0	1	0	0	0	ICSI	1	6	6	6	0	6	100	1	5				2BB				1
[truncated: 36 more columns]
